# Supplementary material for: Exploration of upstream and downstream mechanisms of the TAGLN2 gene in pulmonary arterial hypertension
Source: Medicine (Baltimore). 2025 Oct 17;104(42):e45295. doi: 10.1097/MD.0000000000045295 (PMC12537173; doi:10.1097/MD.0000000000045295)
Supplement: Supplementary file 1 [file medi-104-e45295-s001.xls]

## Sheet: Table S1
Supplementary Table S1: The Succinylation genes
The Succinylation genes	The Succinylation eQTL genes	Description
ACOX1		Peroxisomal acyl-CoA oxidase 1
CPT1A	CPT1A	Carnitine O-palmitoyltransferase 1
CTBP1	CTBP1	C-terminal-binding protein 1
ENO1	ENO1	Alpha-enolase
FBN1	FBN1	Fibrillin-1
GLS	GLS	Glutaminase kidney isoform
H2AX		Histone H2A Variant X
HADHA		Hydroxyacyl-CoA Dehydrogenase/3-Ketoacyl-CoA Thiolase/Enoyl-CoA Hydratase, Alpha Subunit
HAT1	HAT1	Histone Acetyltransferase 1
KAT2A		Lysine Acetyltransferase 2A
LDHA	LDHA	Lactate dehydrogenase A
OGA		O-GlcNAcase
PGAM1	PGAM1	Phosphoglycerate Mutase 1
PKM		Pyruvate Kinase Muscle Isozyme
S100A10	S100A10	S100 Calcium-Binding Protein A10
SDHA		Succinate Dehydrogenase Complex Flavoprotein Subunit A
SIRT5		Sirtuin 5
SOD1		Superoxide Dismutase 1
TAGLN2	TAGLN2	Transgelin 2

## Sheet: Table S2
Supplementary Table S2: Instrumental variables for Succinylation genes
Gene	SNP	effect_allele.exposure	other_allele.exposure	effect_allele.outcome	other_allele.outcome	beta.exposure	beta.outcome	eaf.exposure	eaf.outcome	remove	palindromic	ambiguous	id.outcome	pos.outcome	pval.outcome	se.outcome	outcome	mr_keep.outcome	pval_origin.outcome	data_source.outcome	samplesize.outcome	chr.exposure	pos.exposure	gene.exposure	pval.exposure	samplesize.exposure	se.exposure	exposure	mr_keep.exposure	pval_origin.exposure	id.exposure	data_source.exposure	action	SNP_index	mr_keep	R2	f	meanf	units.outcome	units.exposure	rsq.exposure	effective_n.exposure	rsq.outcome	effective_n.outcome	steiger_dir	steiger_pval
CPT1A	rs11228197	T	C	T	C	0.157336007637618	0.331843	0.0272516726711271	0.0559251	FALSE	FALSE	FALSE	kseUUO	68295600	0.0633986	0.178757	outcome	TRUE	reported	textfile	345935	11	68063068	CPT1A	1.4197e-08	24505	0.0277434726309919	exposure	TRUE	reported	TJko66	textfile	2	1	TRUE	0.00131072110250262	32.1587503273058	169.191561405026	NA	NA	0.00131082794680517	24505	9.96191627360059e-06	345935	TRUE	5.68586441248679e-07
CPT1A	rs11228437	T	G	T	G	0.0567836128510296	-0.061089	0.720082323175107	0.249492	FALSE	FALSE	FALSE	kseUUO	69009715	0.517066	0.0942914	outcome	TRUE	reported	textfile	345935	11	68777183	CPT1A	1.5096e-10	31556	0.00886620545726123	exposure	TRUE	reported	TJko66	textfile	2	1	TRUE	0.00129814847537106	41.0150205782895	169.191561405026	NA	NA	0.00129823064962341	31556	1.21335907820034e-06	345935	TRUE	2.81123416321363e-09
CPT1A	rs11603630	A	G	A	G	-0.066788	-0.241661	0.163779111463405	0.123865	FALSE	FALSE	FALSE	kseUUO	68278598	0.0540393	0.125439	outcome	TRUE	reported	textfile	345935	11	68046066	CPT1A	5.2783e-10	31568	0.0107540414716204	exposure	TRUE	reported	TJko66	textfile	2	1	TRUE	0.00122032570669306	38.5678666165577	169.191561405026	NA	NA	0.00122040293132828	31568	1.07288041523259e-05	345935	TRUE	7.17244896708846e-08
CPT1A	rs12224880	A	G	A	G	0.0840785552668945	0.216682	0.503454916175804	0.624179	FALSE	FALSE	FALSE	kseUUO	68999700	0.0105891	0.0847745	outcome	TRUE	reported	textfile	345935	11	68767168	CPT1A	4.499e-26	31559	0.00796092897408436	exposure	TRUE	reported	TJko66	textfile	2	1	TRUE	0.00352198474656413	111.536101094069	169.191561405026	NA	NA	0.00352220717452538	31559	1.888491359898e-05	345935	TRUE	7.58911364191058e-21
CPT1A	rs137864217	C	T	C	T	-0.38527	0.408686	0.0278172987293333	0.0178351	FALSE	FALSE	FALSE	kseUUO	68437649	0.185645	0.308775	outcome	TRUE	reported	textfile	345935	11	68205117	CPT1A	2.3042e-46	25458	0.0269489246023833	exposure	TRUE	reported	TJko66	textfile	2	1	TRUE	0.0079643493818573	204.368137111031	169.191561405026	NA	NA	0.0079649701324526	25458	5.06408595079936e-06	345935	TRUE	3.90089691646631e-41
CPT1A	rs141465625	C	A	C	A	0.307241999288917	-0.16502	0.0150092235451954	0.00937166	FALSE	FALSE	FALSE	kseUUO	68876787	0.699873	0.428075	outcome	TRUE	reported	textfile	345935	11	68644255	CPT1A	7.9554e-09	11926	0.0532527947463241	exposure	TRUE	reported	TJko66	textfile	2	1	TRUE	0.00278337077180822	33.2815479709039	169.191561405026	NA	NA	0.00278383632402612	11926	4.29577231849049e-07	345935	TRUE	2.15177717437412e-08
CPT1A	rs141570922	G	T	G	T	0.146152255294797	0.18107	0.0316134351675056	0.0542644	FALSE	FALSE	FALSE	kseUUO	68476902	0.322914	0.183179	outcome	TRUE	reported	textfile	345935	11	68244370	CPT1A	1.3261e-09	28119	0.0241004329097829	exposure	TRUE	reported	TJko66	textfile	2	1	TRUE	0.00130615241564632	36.7731187686382	169.191561405026	NA	NA	0.00130624520266203	28119	2.82454446343117e-06	345935	TRUE	2.70473970083237e-08
CPT1A	rs17882132	C	G	C	G	-0.118514	-0.200022	0.102261070268422	0.0635865	FALSE	TRUE	FALSE	kseUUO	68734877	0.236081	0.168818	outcome	TRUE	reported	textfile	345935	11	68502345	CPT1A	7.9861e-15	23396	0.0152575218203937	exposure	TRUE	reported	TJko66	textfile	2	1	TRUE	0.00257225215241611	60.3304519886065	169.191561405026	NA	NA	0.00257247149370936	23396	4.05811428572018e-06	345935	TRUE	5.35406598227243e-13
CPT1A	rs183681965	G	A	G	A	-0.216823	0.00604931	0.0196334366672105	0.0053042	FALSE	FALSE	FALSE	kseUUO	68635611	0.991837	0.591266	outcome	TRUE	reported	textfile	345935	11	68403079	CPT1A	7.2015e-11	23462	0.0332743881721233	exposure	TRUE	reported	TJko66	textfile	2	1	TRUE	0.00180650229284145	42.4572428967011	169.191561405026	NA	NA	0.00180665602161934	23462	3.0258951539527e-10	345935	TRUE	2.95197543899039e-10
CPT1A	rs190728176	A	G	A	G	-0.405701	0.210066	0.0245566469620872	0.0263123	FALSE	FALSE	FALSE	kseUUO	68638856	0.416271	0.258413	outcome	TRUE	reported	textfile	345935	11	68406324	CPT1A	3.2839e-49	27574	0.0275137354024041	exposure	TRUE	reported	TJko66	textfile	2	1	TRUE	0.00782352135279553	217.411050737053	169.191561405026	NA	NA	0.00782408441020604	27574	1.91024905275535e-06	345935	TRUE	3.10088924249025e-44
CPT1A	rs3018712	A	G	A	G	-0.376373	0.0638095	0.164270295274073	0.0647944	FALSE	FALSE	FALSE	kseUUO	68754585	0.705552	0.168881	outcome	TRUE	reported	textfile	345935	11	68522053	CPT1A	1e-200	31017	0.0108360916324449	exposure	TRUE	reported	TJko66	textfile	2	1	TRUE	0.0374386951466055	1206.32433915347	169.191561405026	NA	NA	0.037441018986828	31017	4.12683330655112e-07	345935	TRUE	3.85390489942044e-238
CPT1A	rs312777	G	C	G	C	-0.0729622	-0.00431818	0.239148870557397	0.183087	FALSE	TRUE	FALSE	kseUUO	68339796	0.967544	0.106127	outcome	TRUE	reported	textfile	345935	11	68107264	CPT1A	9.0599e-15	31017	0.00941241560635197	exposure	TRUE	reported	TJko66	textfile	2	1	TRUE	0.00193354188271763	60.0849783145806	169.191561405026	NA	NA	0.00193366632592626	31017	4.78583490055742e-09	345935	TRUE	1.24619143622798e-13
CPT1A	rs34537179	G	A	G	A	0.0891001672684339	0.126153	0.143653325794596	0.121634	FALSE	FALSE	FALSE	kseUUO	68719812	0.314526	0.125429	outcome	TRUE	reported	textfile	345935	11	68487280	CPT1A	2.2793e-14	29836	0.0116716445419031	exposure	TRUE	reported	TJko66	textfile	2	1	TRUE	0.00194941762005844	58.2725227594561	169.191561405026	NA	NA	0.00194954804957756	29836	2.9241926610541e-06	345935	TRUE	1.9404475790704e-12
CPT1A	rs4930590	C	T	C	T	-0.144095	0.0723531	0.321974885844749	0.234422	FALSE	FALSE	FALSE	kseUUO	68654399	0.456415	0.0971493	outcome	TRUE	reported	textfile	345935	11	68421867	CPT1A	8.8589e-64	31355	0.00854668524974582	exposure	TRUE	reported	TJko66	textfile	2	1	TRUE	0.00898418358149482	284.234724778251	169.191561405026	NA	NA	0.00898475153115988	31355	1.6034013536457e-06	345935	TRUE	5.86465423534194e-57
CPT1A	rs55848766	A	G	A	G	-0.19782	-0.314425	0.104271658267339	0.0899337	FALSE	FALSE	FALSE	kseUUO	68886032	0.0294056	0.144364	outcome	TRUE	reported	textfile	345935	11	68653500	CPT1A	9.6856e-50	30077	0.013341247655882	exposure	TRUE	reported	TJko66	textfile	2	1	TRUE	0.00725688016191835	219.84606743514	169.191561405026	NA	NA	0.0072573592451686	30077	1.37125548242707e-05	345935	TRUE	4.66080962217592e-42
CPT1A	rs7107682	A	G	A	G	-0.0651688	-0.126411	0.508794017061896	0.560932	FALSE	FALSE	FALSE	kseUUO	69032304	0.125043	0.0824091	outcome	TRUE	reported	textfile	345935	11	68799772	CPT1A	2.38e-16	31684	0.0079462491505562	exposure	TRUE	reported	TJko66	textfile	2	1	TRUE	0.00211833111866476	67.2554357840576	169.191561405026	NA	NA	0.00211846455995693	31684	6.80180918576341e-06	345935	TRUE	1.33719631754439e-13
CPT1A	rs75022915	C	T	C	T	0.54580079706061	0.0751568	0.0271667217995369	0.0108445	FALSE	FALSE	FALSE	kseUUO	68754748	0.850379	0.398424	outcome	TRUE	reported	textfile	345935	11	68522216	CPT1A	3.3649e-102	29259	0.0254283063999576	exposure	TRUE	reported	TJko66	textfile	2	1	TRUE	0.0155020381683677	460.684682219281	169.191561405026	NA	NA	0.0155030814543375	29259	1.0286166284297e-07	345935	TRUE	1.99457046647527e-93
CPT1A	rs80118237	T	C	T	C	0.105830368149997	-0.0720332	0.0828061972863953	0.109591	FALSE	FALSE	FALSE	kseUUO	68509382	0.582418	0.131004	outcome	TRUE	reported	textfile	345935	11	68276850	CPT1A	1.3442e-11	26891	0.0156465844865308	exposure	TRUE	reported	TJko66	textfile	2	1	TRUE	0.00169838574269807	45.7455878896716	169.191561405026	NA	NA	0.00169851185382265	26891	8.73984903667462e-07	345935	TRUE	1.94401667014894e-10
CPT1A	rs879783	T	C	T	C	0.109614158447261	0.062965	0.143051666602739	0.195627	FALSE	FALSE	FALSE	kseUUO	68827871	0.541005	0.103003	outcome	TRUE	reported	textfile	345935	11	68595339	CPT1A	9.8369e-22	31146	0.0114435318411957	exposure	TRUE	reported	TJko66	textfile	2	1	TRUE	0.00293719903971108	91.7456019868152	169.191561405026	NA	NA	0.00293738710619895	31146	1.08020505511997e-06	345935	TRUE	2.37749723244269e-19
CPT1A	rs97411	T	C	T	C	0.0846733930707829	0.0163872	0.200336442881174	0.316974	FALSE	FALSE	FALSE	kseUUO	68318300	0.852508	0.0881414	outcome	TRUE	reported	textfile	345935	11	68085768	CPT1A	2.4539e-17	31231	0.0099967406607694	exposure	TRUE	reported	TJko66	textfile	2	1	TRUE	0.0022918948330019	71.7379996906372	169.191561405026	NA	NA	0.00229204127648171	31231	9.99211866461653e-08	345935	TRUE	7.93865620342611e-16
CTBP1	rs11725015	A	G	A	G	0.184547066438687	-0.0916681	0.0328962502875546	0.045406	FALSE	FALSE	FALSE	TAnDtt	1327364	0.640435	0.196253	outcome	TRUE	reported	textfile	345935	4	1321152	CTBP1	5.5706e-14	26082	0.0245473618567022	exposure	TRUE	reported	rc6kgK	textfile	2	1	TRUE	0.00216233831522987	56.5159899516907	160.487502439207	NA	NA	0.00216250378012638	26082	6.30683667012989e-07	345935	TRUE	1.05396202383462e-12
CTBP1	rs11734750	T	C	T	C	-0.166283	-0.133346	0.18512930033892	0.198732	FALSE	FALSE	FALSE	TAnDtt	1013136	0.195197	0.102941	outcome	TRUE	reported	textfile	345935	4	1006924	CTBP1	5.6676e-41	21539	0.0124048153223958	exposure	TRUE	reported	rc6kgK	textfile	2	1	TRUE	0.0082733357919616	179.669297380209	160.487502439207	NA	NA	0.00827409772550881	21539	4.85052916149126e-06	345935	TRUE	8.23410829192156e-37
CTBP1	rs11942387	A	G	A	G	-0.0569142	0.00352332	0.62522879804759	0.420444	FALSE	FALSE	FALSE	TAnDtt	853529	0.96608	0.0828531	outcome	TRUE	reported	textfile	345935	4	847317	CTBP1	4.65e-08	19668	0.010416032105505	exposure	TRUE	reported	rc6kgK	textfile	2	1	TRUE	0.00151571766088014	29.8533527729032	160.487502439207	NA	NA	0.00151587157321896	19668	5.22750741870957e-09	345935	TRUE	1.13432868940913e-07
CTBP1	rs12508446	T	C	T	C	0.370381719092915	0.0605631	0.494054446738549	0.549628	FALSE	FALSE	FALSE	TAnDtt	1205169	0.463777	0.082664	outcome	TRUE	reported	textfile	345935	4	1198957	CTBP1	1e-200	26154	0.00874533891260876	exposure	TRUE	reported	rc6kgK	textfile	2	1	TRUE	0.0641800397471552	1793.54627038957	160.487502439207	NA	NA	0.064184632945951	26154	1.55163902585479e-06	345935	TRUE	0
CTBP1	rs143430716	T	C	T	C	0.34150269280872	0.0351664	0.0216268359472243	0.0437927	FALSE	FALSE	FALSE	TAnDtt	1206045	0.861305	0.201281	outcome	TRUE	reported	textfile	345935	4	1199833	CTBP1	5.3386e-19	16068	0.0383491137447889	exposure	TRUE	reported	rc6kgK	textfile	2	1	TRUE	0.00491108742957736	79.2909353595135	160.487502439207	NA	NA	0.00491169579079511	16068	8.82385228083652e-08	345935	TRUE	4.67491805005209e-18
CTBP1	rs146472567	A	G	A	G	-0.117926	0.0319133	0.178322355676095	0.218282	FALSE	FALSE	FALSE	TAnDtt	1476986	0.755151	0.102334	outcome	TRUE	reported	textfile	345935	4	1478711	CTBP1	8.7912e-11	10324	0.0181805648586785	exposure	TRUE	reported	rc6kgK	textfile	2	1	TRUE	0.00405875816208706	42.065234362371	160.487502439207	NA	NA	0.00405954139817799	10324	2.81132732829685e-07	345935	TRUE	2.38843954539178e-10
CTBP1	rs150398177	C	A	C	A	-0.306178	-0.240971	0.0492222677036431	0.0329687	FALSE	FALSE	FALSE	TAnDtt	1375263	0.301632	0.233286	outcome	TRUE	reported	textfile	345935	4	1369051	CTBP1	3.4983e-39	19544	0.0233807245385715	exposure	TRUE	reported	rc6kgK	textfile	2	1	TRUE	0.00869807999749594	171.469333289132	160.487502439207	NA	NA	0.00869896244716601	19544	3.08431605083175e-06	345935	TRUE	9.28212823523929e-36
CTBP1	rs151223318	A	G	A	G	-0.163196	-0.0895722	0.971107199587859	0.0333066	FALSE	FALSE	FALSE	TAnDtt	1126391	0.697304	0.230284	outcome	TRUE	reported	textfile	345935	4	1120179	CTBP1	3.6306e-09	23293	0.027659471849065	exposure	TRUE	reported	rc6kgK	textfile	2	1	TRUE	0.00149231138791364	34.8093709565812	160.487502439207	NA	NA	0.00149243934156129	23293	4.37347622744269e-07	345935	TRUE	2.00178715393751e-08
CTBP1	rs17165089	A	G	A	G	-0.157461	-0.0540662	0.0304667956765941	0.0425317	FALSE	FALSE	FALSE	TAnDtt	852061	0.788099	0.201154	outcome	TRUE	reported	textfile	345935	4	845849	CTBP1	2.5328e-08	21187	0.0282654259968076	exposure	TRUE	reported	rc6kgK	textfile	2	1	TRUE	0.0014626149111664	31.0308831254261	160.487502439207	NA	NA	0.00146275278942622	21187	2.08834507893731e-07	345935	TRUE	9.20934773413693e-08
CTBP1	rs17721913	C	T	C	T	-0.0760155	-0.188401	0.20760048440113	0.195717	FALSE	FALSE	FALSE	TAnDtt	752774	0.070912	0.104317	outcome	TRUE	reported	textfile	345935	4	746562	CTBP1	9.3675e-09	17341	0.0132391971997884	exposure	TRUE	reported	rc6kgK	textfile	2	1	TRUE	0.00189750093714385	32.9633166734163	160.487502439207	NA	NA	0.00189771939265026	17341	9.42888071127469e-06	345935	TRUE	1.92423259415839e-07
CTBP1	rs188458034	T	G	T	G	0.0895798375518046	0.0543694	0.137833807149182	0.143072	FALSE	FALSE	FALSE	TAnDtt	1003198	0.642142	0.116997	outcome	TRUE	reported	textfile	345935	4	996986	CTBP1	1.5846e-10	21457	0.0140031948151201	exposure	TRUE	reported	rc6kgK	textfile	2	1	TRUE	0.00190357406259291	40.9190740008643	160.487502439207	NA	NA	0.00190375117283586	21457	6.24262668761267e-07	345935	TRUE	1.1074996609593e-09
CTBP1	rs190109648	T	C	T	C	0.207590921790606	-0.0896642	0.0352202693448984	0.0506955	FALSE	FALSE	FALSE	TAnDtt	1147125	0.631994	0.187221	outcome	TRUE	reported	textfile	345935	4	1140913	CTBP1	1.1527e-15	21905	0.0259180874949255	exposure	TRUE	reported	rc6kgK	textfile	2	1	TRUE	0.00292009859945715	64.1462329489045	160.487502439207	NA	NA	0.00292036445991894	21905	6.63035456928206e-07	345935	TRUE	2.06431207403011e-14
CTBP1	rs2170321	G	T	G	T	0.259011358546294	-0.0477694	0.201903847692185	0.259752	FALSE	FALSE	FALSE	TAnDtt	1243289	0.611299	0.0939936	outcome	TRUE	reported	textfile	345935	4	1237077	CTBP1	1.4292e-119	25002	0.011140321401223	exposure	TRUE	reported	rc6kgK	textfile	2	1	TRUE	0.0211630273359559	540.51460884129	160.487502439207	NA	NA	0.021164684545439	25002	7.46639029342727e-07	345935	TRUE	1.40179721410494e-109
CTBP1	rs34688717	A	C	A	C	0.156713113271033	0.0139446	0.0657552687772723	0.0874503	FALSE	FALSE	FALSE	TAnDtt	1067047	0.92405	0.146272	outcome	TRUE	reported	textfile	345935	4	1060835	CTBP1	7.4933e-16	21542	0.0194377675441293	exposure	TRUE	reported	rc6kgK	textfile	2	1	TRUE	0.00300831578842338	64.9946465038803	160.487502439207	NA	NA	0.00300859427170906	21542	2.62722772377624e-08	345935	TRUE	6.42765468047601e-15
CTBP1	rs35233550	T	C	T	C	0.197919682705434	-0.0118046	0.06697636658849	0.08274	FALSE	FALSE	FALSE	TAnDtt	1310807	0.937057	0.149482	outcome	TRUE	reported	textfile	345935	4	1304595	CTBP1	2.0393e-25	22172	0.018996581407031	exposure	TRUE	reported	rc6kgK	textfile	2	1	TRUE	0.0048719314852256	108.539518123187	160.487502439207	NA	NA	0.00487236885046132	22172	1.80273856876863e-08	345935	TRUE	7.32729773083493e-24
CTBP1	rs3775110	G	A	G	A	0.20934006552864	-0.152011	0.0415501321788437	0.0668646	FALSE	FALSE	FALSE	TAnDtt	1168234	0.350624	0.162861	outcome	TRUE	reported	textfile	345935	4	1162022	CTBP1	1.3663e-21	26101	0.021932367941564	exposure	TRUE	reported	rc6kgK	textfile	2	1	TRUE	0.00347827000832499	91.0962262188023	160.487502439207	NA	NA	0.00347853562545378	26101	2.51838863557505e-06	345935	TRUE	3.51662744960611e-19
CTBP1	rs59157526	A	G	A	G	-0.0775138	-0.0972644	0.175453546945423	0.183498	FALSE	FALSE	FALSE	TAnDtt	792030	0.359611	0.106172	outcome	TRUE	reported	textfile	345935	4	785818	CTBP1	1.2423e-11	26403	0.0114411511795009	exposure	TRUE	reported	rc6kgK	textfile	2	1	TRUE	0.00173544547846401	45.8971480750295	160.487502439207	NA	NA	0.00173557671845338	26403	2.42602225539477e-06	345935	TRUE	3.29031549174661e-10
CTBP1	rs62293620	T	C	T	C	-0.202327	-0.164141	0.0234228228592207	0.0227023	FALSE	FALSE	FALSE	TAnDtt	1241423	0.56169	0.28284	outcome	TRUE	reported	textfile	345935	4	1235211	CTBP1	2.7101e-08	16501	0.0363962775155729	exposure	TRUE	reported	rc6kgK	textfile	2	1	TRUE	0.00186926344596551	30.8987354717288	160.487502439207	NA	NA	0.00186948961347595	16501	9.7355407020116e-07	345935	TRUE	1.12471203128111e-07
CTBP1	rs6822461	G	A	G	A	-0.30623	0.140625	0.0653727144866385	0.0849923	FALSE	FALSE	FALSE	TAnDtt	1241039	0.352055	0.151111	outcome	TRUE	reported	textfile	345935	4	1234827	CTBP1	3.2706e-46	17775	0.0214566891906492	exposure	TRUE	reported	rc6kgK	textfile	2	1	TRUE	0.0113295231288415	203.667065295752	160.487502439207	NA	NA	0.0113307835970522	17775	2.50345524224132e-06	345935	TRUE	1.22448511977412e-42
CTBP1	rs73069911	C	G	C	G	0.353076484810043	0.0537267	0.0387211844578267	0.026687	FALSE	TRUE	FALSE	TAnDtt	1210739	0.832069	0.25337	outcome	TRUE	reported	textfile	345935	4	1204527	CTBP1	1.4808e-54	26071	0.0226990224697386	exposure	TRUE	reported	rc6kgK	textfile	2	1	TRUE	0.00919504290154804	241.930131337279	160.487502439207	NA	NA	0.00919574185338054	26071	1.29980409200072e-07	345935	TRUE	2.43263934805216e-50
CTBP1	rs75777974	T	C	T	C	-0.182456	-0.225272	0.0429852118611601	0.0213354	FALSE	FALSE	FALSE	TAnDtt	1226892	0.430208	0.285575	outcome	TRUE	reported	textfile	345935	4	1220680	CTBP1	2.7813e-17	26102	0.0215788973625675	exposure	TRUE	reported	rc6kgK	textfile	2	1	TRUE	0.00273146960375292	71.4866201880699	160.487502439207	NA	NA	0.00273167834000636	26102	1.79879339534992e-06	345935	TRUE	2.01337312596973e-15
CTBP1	rs76319257	T	C	T	C	0.18006992650776	0.150751	0.0801744696874608	0.0789341	FALSE	FALSE	FALSE	TAnDtt	1059207	0.326963	0.153788	outcome	TRUE	reported	textfile	345935	4	1052995	CTBP1	2.5603e-18	15934	0.0206277480391501	exposure	TRUE	reported	rc6kgK	textfile	2	1	TRUE	0.00475972507531173	76.1946052731887	160.487502439207	NA	NA	0.00476031973602753	15934	2.77768060171448e-06	345935	TRUE	8.61672105328827e-17
CTBP1	rs76643823	A	G	A	G	0.163232472908097	-0.0295468	0.0876080125687353	0.105933	FALSE	FALSE	FALSE	TAnDtt	834262	0.823608	0.132552	outcome	TRUE	reported	textfile	345935	4	828050	CTBP1	2.1449e-25	25460	0.015674480541209	exposure	TRUE	reported	rc6kgK	textfile	2	1	TRUE	0.00424152876388832	108.440794018075	160.487502439207	NA	NA	0.00424186056817698	25460	1.43633677345168e-07	345935	TRUE	1.77348810796543e-23
CTBP1	rs7680381	A	G	A	G	-0.0921455	-0.184378	0.333249243188698	0.316811	FALSE	FALSE	FALSE	TAnDtt	1027103	0.0375431	0.0886512	outcome	TRUE	reported	textfile	345935	4	1020891	CTBP1	4.6416e-13	13874	0.0127355531463547	exposure	TRUE	reported	rc6kgK	textfile	2	1	TRUE	0.00375903002014747	52.342019662713	160.487502439207	NA	NA	0.00375956994195887	13874	1.25040740952159e-05	345935	TRUE	2.366838213847e-11
CTBP1	rs76914315	C	T	C	T	0.300919570075959	-0.270732	0.015880379701663	0.0122003	FALSE	FALSE	FALSE	TAnDtt	1423317	0.472978	0.377252	outcome	TRUE	reported	textfile	345935	4	1417105	CTBP1	3.0307e-10	14011	0.0477854906191477	exposure	TRUE	reported	rc6kgK	textfile	2	1	TRUE	0.00282235842411004	39.6503265966463	160.487502439207	NA	NA	0.00282276022175198	14011	1.48875571515357e-06	345935	TRUE	1.65136609577425e-09
CTBP1	rs77001529	T	C	T	C	-0.321814	0.183763	0.0679310830477442	0.0954019	FALSE	FALSE	FALSE	TAnDtt	1242553	0.192112	0.140884	outcome	TRUE	reported	textfile	345935	4	1236341	CTBP1	1.0364e-62	21301	0.0192542552121513	exposure	TRUE	reported	rc6kgK	textfile	2	1	TRUE	0.0129448500864845	279.32822397633	160.487502439207	NA	NA	0.0129460498860442	21301	4.91811486942241e-06	345935	TRUE	9.8663492788464e-57
CTBP1	rs77965665	A	C	A	C	0.491011792707092	0.126801	0.0160195570894449	0.0204843	FALSE	FALSE	FALSE	TAnDtt	1220921	0.658425	0.286822	outcome	TRUE	reported	textfile	345935	4	1214709	CTBP1	1.3978e-30	17385	0.0427148778790174	exposure	TRUE	reported	rc6kgK	textfile	2	1	TRUE	0.00754331724218914	132.122122707266	160.487502439207	NA	NA	0.00754417859053059	17385	5.64973657708374e-07	345935	TRUE	1.17866038789876e-28
CTBP1	rs80061036	A	G	A	G	-0.217061	0.0330988	0.0442410560926535	0.0308177	FALSE	FALSE	FALSE	TAnDtt	1218000	0.890032	0.23939	outcome	TRUE	reported	textfile	345935	4	1211788	CTBP1	2.0493e-19	20377	0.0240895091707445	exposure	TRUE	reported	rc6kgK	textfile	2	1	TRUE	0.0039686261951416	81.1829434821119	160.487502439207	NA	NA	0.0039690142073783	20377	5.52612202705534e-08	345935	TRUE	2.83654370577384e-18
CTBP1	rs900024	C	T	C	T	-0.207685	-0.200483	0.907268063274904	0.063045	FALSE	FALSE	FALSE	TAnDtt	1209760	0.235366	0.168949	outcome	TRUE	reported	textfile	345935	4	1203548	CTBP1	8.326e-39	23390	0.0159399668689078	exposure	TRUE	reported	rc6kgK	textfile	2	1	TRUE	0.00720550855614409	169.745537030539	160.487502439207	NA	NA	0.00720612028735623	23390	4.07052187293966e-06	345935	TRUE	9.53691757807647e-35
CTBP1	rs935966	G	A	G	A	0.0691389642387671	0.0502071	0.59389773801731	0.408163	FALSE	FALSE	FALSE	TAnDtt	998893	0.553336	0.0846992	outcome	TRUE	reported	textfile	345935	4	992681	CTBP1	1.7979e-08	13749	0.0122793649300714	exposure	TRUE	reported	rc6kgK	textfile	2	1	TRUE	0.00230050174731004	31.6979186374828	160.487502439207	NA	NA	0.00230083566869956	13749	1.01573220580942e-06	345935	TRUE	6.52957492096851e-08
CTBP1	rs935973	C	T	C	T	-0.105845	-0.14321	0.754454283580497	0.301902	FALSE	FALSE	FALSE	TAnDtt	1030499	0.1088	0.0893046	outcome	TRUE	reported	textfile	345935	4	1024287	CTBP1	1.1324e-18	18746	0.0119990828048359	exposure	TRUE	reported	rc6kgK	textfile	2	1	TRUE	0.00413369013753439	77.8035035130823	160.487502439207	NA	NA	0.00413412938219164	18746	7.43367908906795e-06	345935	TRUE	2.00621005829759e-16
CTBP1	rs9684125	T	G	T	G	0.158708915459846	-0.0253861	0.199402037952285	0.263609	FALSE	FALSE	FALSE	TAnDtt	1384408	0.786339	0.0936528	outcome	TRUE	reported	textfile	345935	4	1378196	CTBP1	1.6551e-30	16389	0.0138240959061239	exposure	TRUE	reported	rc6kgK	textfile	2	1	TRUE	0.00797807267448891	131.788091891593	160.487502439207	NA	NA	0.00797903861277225	16389	2.12401879276299e-07	345935	TRUE	7.57295206600683e-29
ENO1	rs11121252	T	C	T	C	0.162945687343819	-0.12122	0.160368257696502	0.14931	FALSE	FALSE	FALSE	MavlFB	8896887	0.289969	0.114554	outcome	TRUE	reported	textfile	345935	1	8956946	ENO1	1.2324e-19	11496	0.0179724794123157	exposure	TRUE	reported	p2QKAX	textfile	2	1	TRUE	0.00709951561867946	82.1853084017258	101.998932808685	NA	NA	0.00710074218972324	11496	3.2369399554133e-06	345935	TRUE	2.81397296948256e-18
ENO1	rs12070475	C	G	C	G	-0.0828186	-0.136981	0.335020936429387	0.344401	FALSE	TRUE	FALSE	MavlFB	8948680	0.112487	0.0863083	outcome	TRUE	reported	textfile	345935	1	9008739	ENO1	6.864e-11	13925	0.0126954307281906	exposure	TRUE	reported	p2QKAX	textfile	2	1	TRUE	0.00304677869849284	42.5499400701436	101.998932808685	NA	NA	0.00304721502608153	13925	7.28149212727208e-06	345935	TRUE	1.19876096130881e-09
ENO1	rs12136374	A	G	A	G	-0.21409	0.616159	0.0261485419955138	0.0101327	FALSE	FALSE	FALSE	MavlFB	8738468	0.129339	0.406245	outcome	TRUE	reported	textfile	345935	1	8798527	ENO1	8.8298e-09	14172	0.037221968033443	exposure	TRUE	reported	p2QKAX	textfile	2	1	TRUE	0.00232888854614321	33.0773842401425	101.998932808685	NA	NA	0.00232921648743616	14172	6.64989295035635e-06	345935	TRUE	9.59879964199469e-08
ENO1	rs12141444	T	C	T	C	-0.15847	-0.0609248	0.0919526437884969	0.165702	FALSE	FALSE	FALSE	MavlFB	8329093	0.579961	0.110084	outcome	TRUE	reported	textfile	345935	1	8389153	ENO1	1.2422e-13	13100	0.0213802606262632	exposure	TRUE	reported	p2QKAX	textfile	2	1	TRUE	0.0041762070690952	54.9293565581681	101.998932808685	NA	NA	0.00417684209180274	13100	8.85416158392461e-07	345935	TRUE	7.80736256846005e-13
ENO1	rs12144387	A	G	A	G	0.176488648619922	-0.230324	0.0693348365276212	0.0280545	FALSE	FALSE	FALSE	MavlFB	8811254	0.357155	0.250135	outcome	TRUE	reported	textfile	345935	1	8871313	ENO1	1.0907e-11	11483	0.0259767516845383	exposure	TRUE	reported	p2QKAX	textfile	2	1	TRUE	0.00400374317222835	46.1517551348613	101.998932808685	NA	NA	0.00400443783478938	11483	2.45096100770268e-06	345935	TRUE	7.30245752286091e-11
ENO1	rs1884352	G	A	G	A	0.154246138815509	0.0591647	0.394008607671398	0.311117	FALSE	FALSE	FALSE	MavlFB	8477229	0.505247	0.0888017	outcome	TRUE	reported	textfile	345935	1	8537289	ENO1	4.1862e-37	14257	0.0121195039573437	exposure	TRUE	reported	p2QKAX	textfile	2	1	TRUE	0.0112337408615476	161.956351666869	101.998932808685	NA	NA	0.0112352992658158	14257	1.28318780397811e-06	345935	TRUE	7.40593109752103e-35
ENO1	rs2765512	C	T	C	T	0.128070034175079	0.00865625	0.466927661563632	0.49285	FALSE	FALSE	FALSE	MavlFB	8927200	0.91587	0.0819425	outcome	TRUE	reported	textfile	345935	1	8987259	ENO1	3.7799e-27	14263	0.0118675668274472	exposure	TRUE	reported	p2QKAX	textfile	2	1	TRUE	0.00809895793381925	116.442300386746	101.998932808685	NA	NA	0.00810008455266643	14263	3.22588703239367e-08	345935	TRUE	5.64434837593652e-26
ENO1	rs6694243	T	C	T	C	-0.173029	-0.24383	0.0619672754946728	0.0623449	FALSE	FALSE	FALSE	MavlFB	8915915	0.15277	0.170533	outcome	TRUE	reported	textfile	345935	1	8975974	ENO1	1.8413e-12	14263	0.0245577947492521	exposure	TRUE	reported	p2QKAX	textfile	2	1	TRUE	0.00346849261926244	49.6363365101342	101.998932808685	NA	NA	0.00346897736233752	14263	5.90966486962886e-06	345935	TRUE	3.68584586322351e-11
ENO1	rs6701803	T	C	T	C	-0.16873	0.073661	0.0844163290268328	0.0821456	FALSE	FALSE	FALSE	MavlFB	8494188	0.62298	0.14983	outcome	TRUE	reported	textfile	345935	1	8554248	ENO1	2.3372e-15	14260	0.0212991851576321	exposure	TRUE	reported	p2QKAX	textfile	2	1	TRUE	0.00438159369753359	62.7476978568985	101.998932808685	NA	NA	0.00438220561963389	14260	6.98691347732782e-07	345935	TRUE	1.86269375995474e-14
ENO1	rs7525559	C	T	C	T	0.0793293461490326	-0.00141857	0.547415288539378	0.466407	FALSE	FALSE	FALSE	MavlFB	8359569	0.986271	0.0824405	outcome	TRUE	reported	textfile	345935	1	8419629	ENO1	4.422e-11	13924	0.0120391158619326	exposure	TRUE	reported	p2QKAX	textfile	2	1	TRUE	0.00310858254342898	43.4126379380768	101.998932808685	NA	NA	0.00310902772628692	13924	8.55910421824356e-10	345935	TRUE	1.09210285097543e-10
ENO1	rs8627	T	C	T	C	0.0761623960916275	0.0265466	0.508718854522906	0.455465	FALSE	FALSE	FALSE	MavlFB	8352875	0.748025	0.0826364	outcome	TRUE	reported	textfile	345935	1	8412935	ENO1	1.271e-10	14263	0.0118433781320563	exposure	TRUE	reported	p2QKAX	textfile	2	1	TRUE	0.00289109072688873	41.3493896932649	101.998932808685	NA	NA	0.00289149500865754	14263	2.98320371315182e-07	345935	TRUE	4.51676972271059e-10
ENO1	rs914994	T	G	T	G	-0.288287	-0.0319101	0.291588363527024	0.316414	FALSE	FALSE	FALSE	MavlFB	8857153	0.716831	0.0879803	outcome	TRUE	reported	textfile	345935	1	8917212	ENO1	1.7223e-108	14260	0.0130285865379615	exposure	TRUE	reported	p2QKAX	textfile	2	1	TRUE	0.0331952613980617	489.548735247184	101.998932808685	NA	NA	0.0331997631776354	14260	3.80271077272159e-07	345935	TRUE	1.93895235107784e-102
FBN1	rs117961498	T	C	T	C	-0.301312	-0.224814	0.0135673084734747	0.00644711	FALSE	FALSE	FALSE	NWaYw1	48718196	0.667995	0.524161	outcome	TRUE	reported	textfile	345935	15	49010393	FBN1	8.0427e-11	17384	0.0463585205053667	exposure	TRUE	reported	vsg0Au	textfile	2	1	TRUE	0.00242420559589591	42.2399399667003	107.358291422416	NA	NA	0.00242448385250028	17384	5.31771518587376e-07	345935	TRUE	4.22004791088461e-10
FBN1	rs35063088	A	T	A	T	-0.268046	-0.491536	0.0275355667737494	0.0156629	FALSE	TRUE	FALSE	NWaYw1	48453022	0.133549	0.327636	outcome	TRUE	reported	textfile	345935	15	48745219	FBN1	2.3187e-11	11612	0.0401002994084415	exposure	TRUE	reported	vsg0Au	textfile	2	1	TRUE	0.00383309816752307	44.6735076653116	107.358291422416	NA	NA	0.00383375594581845	11612	6.50627795518145e-06	345935	TRUE	2.97335022691285e-10
FBN1	rs58897738	C	T	C	T	-0.120552	0.291206	0.0771252724708296	0.0397239	FALSE	FALSE	FALSE	NWaYw1	48393644	0.17063	0.212531	outcome	TRUE	reported	textfile	345935	15	48685841	FBN1	1.6568e-14	28472	0.0157074715724689	exposure	TRUE	reported	vsg0Au	textfile	2	1	TRUE	0.00206451776022051	58.8984174623778	107.358291422416	NA	NA	0.00206466249188386	28472	5.42702367821925e-06	345935	TRUE	2.61984962314972e-12
FBN1	rs605372	C	T	C	T	-0.21085	0.238034	0.0236185383244207	0.0153555	FALSE	FALSE	FALSE	NWaYw1	48542550	0.484627	0.340594	outcome	TRUE	reported	textfile	345935	15	48834747	FBN1	1.967e-12	24149	0.0299639563277228	exposure	TRUE	reported	vsg0Au	textfile	2	1	TRUE	0.00204626403974022	49.5124533203557	107.358291422416	NA	NA	0.00204643317681705	24149	1.41192424867935e-06	345935	TRUE	3.53442420744439e-11
FBN1	rs75306398	C	A	C	A	-0.244427	-0.0644055	0.025122063180737	0.0212584	FALSE	FALSE	FALSE	NWaYw1	48681474	0.822535	0.287158	outcome	TRUE	reported	textfile	345935	15	48973671	FBN1	3.0157e-20	29038	0.02651544249627	exposure	TRUE	reported	vsg0Au	textfile	2	1	TRUE	0.0029178697881689	84.9712020726643	107.358291422416	NA	NA	0.00291807018458985	29038	1.45415940390867e-07	345935	TRUE	1.5315633007151e-18
FBN1	rs76612328	A	G	A	G	-0.198216	-0.0294161	0.0200783808450099	0.0232701	FALSE	FALSE	FALSE	NWaYw1	48459123	0.912942	0.269061	outcome	TRUE	reported	textfile	345935	15	48751320	FBN1	1.4164e-09	23702	0.0327440573162025	exposure	TRUE	reported	vsg0Au	textfile	2	1	TRUE	0.00154367961872474	36.6417701175007	107.358291422416	NA	NA	0.0015438096859375	23702	3.4552277131834e-08	345935	TRUE	5.64630884787632e-09
FBN1	rs79044045	A	G	A	G	-0.174561	-0.0541545	0.0322180916976456	0.0399539	FALSE	FALSE	FALSE	NWaYw1	48536274	0.800126	0.213894	outcome	TRUE	reported	textfile	345935	15	48828471	FBN1	1.9699e-12	26057	0.0248075650872087	exposure	TRUE	reported	vsg0Au	textfile	2	1	TRUE	0.00189660481111924	49.5099391424878	107.358291422416	NA	NA	0.00189675011969155	26057	1.85301878812401e-07	345935	TRUE	1.86241546828358e-11
FBN1	rs809760	A	G	A	G	-0.0679646	0.0133894	0.264432697753445	0.188094	FALSE	FALSE	FALSE	NWaYw1	48719224	0.898899	0.105385	outcome	TRUE	reported	textfile	345935	15	49011421	FBN1	5.043e-14	31560	0.00902501057098587	exposure	TRUE	reported	vsg0Au	textfile	2	1	TRUE	0.00179371730653128	56.7078486089804	107.358291422416	NA	NA	0.00179383078011524	31560	4.66629959631244e-08	345935	TRUE	7.49690854789753e-13
FBN1	rs924816	A	G	A	G	-0.217046	-0.0293356	0.244799846772649	0.279913	FALSE	FALSE	FALSE	NWaYw1	48605219	0.747391	0.0910815	outcome	TRUE	reported	textfile	345935	15	48897416	FBN1	3.9818e-120	31180	0.00931344472145917	exposure	TRUE	reported	vsg0Au	textfile	2	1	TRUE	0.0171201523859229	543.069544445363	107.358291422416	NA	NA	0.0171212318030945	31180	2.99873078752229e-07	345935	TRUE	7.77878429018116e-109
GLS	rs115938555	A	G	A	G	-0.144545	-0.166256	0.0426800527903469	0.0789478	FALSE	FALSE	FALSE	bLDV3d	190880843	0.27685	0.15289	outcome	TRUE	reported	textfile	345935	2	191745569	GLS	2.5131e-11	26077	0.0216628284550925	exposure	TRUE	reported	GPe9jb	textfile	2	1	TRUE	0.00170442808857924	44.5188415737529	109.917305983006	NA	NA	0.00170455859847692	26077	3.41824365201777e-06	345935	TRUE	8.01799831611839e-10
GLS	rs116520924	A	G	A	G	0.171627416525601	0.0946735	0.0338948604462108	0.0126975	FALSE	FALSE	FALSE	bLDV3d	190719255	0.802251	0.378037	outcome	TRUE	reported	textfile	345935	2	191583981	GLS	5.2991e-13	27003	0.0237793441670385	exposure	TRUE	reported	GPe9jb	textfile	2	1	TRUE	0.0019254159498087	52.0884479893442	109.917305983006	NA	NA	0.00192555829331073	27003	1.81299321093456e-07	345935	TRUE	5.91946510591902e-12
GLS	rs116681266	A	G	A	G	0.272038933629147	-0.0655632	0.0321816863976806	0.0165995	FALSE	FALSE	FALSE	bLDV3d	190905352	0.842882	0.330779	outcome	TRUE	reported	textfile	345935	2	191770078	GLS	1.9088e-27	25556	0.0250632418744204	exposure	TRUE	reported	GPe9jb	textfile	2	1	TRUE	0.0045887805505827	117.802266940943	109.917305983006	NA	NA	0.00458913804623921	25556	1.13567059862851e-07	345935	TRUE	2.14206981930063e-25
GLS	rs117660443	A	G	A	G	0.326316565283282	-0.253938	0.0505166475315729	0.0784019	FALSE	FALSE	FALSE	bLDV3d	190845810	0.0965762	0.152819	outcome	TRUE	reported	textfile	345935	2	191710536	GLS	2.4404e-09	3484	0.0546997058608157	exposure	TRUE	reported	GPe9jb	textfile	2	1	TRUE	0.0101115185878711	35.5679537484271	109.917305983006	NA	NA	0.0101172677077146	3484	7.98188052727629e-06	345935	TRUE	8.45949277688902e-09
GLS	rs13012785	A	T	A	T	0.103608842977836	-0.463444	0.0703666799521722	0.0336194	FALSE	TRUE	FALSE	bLDV3d	190987720	0.0453994	0.231614	outcome	TRUE	reported	textfile	345935	2	191852446	GLS	8.8379e-11	29951	0.0159749669238226	exposure	TRUE	reported	GPe9jb	textfile	2	1	TRUE	0.00140246771930212	42.061495615205	109.917305983006	NA	NA	0.00140256124500731	29951	1.15735847017976e-05	345935	TRUE	1.55291889039988e-08
GLS	rs13410837	G	A	G	A	0.236928270205323	0.856211	0.0243126846612249	0.00646927	FALSE	FALSE	FALSE	bLDV3d	190812051	0.0989874	0.518985	outcome	TRUE	reported	textfile	345935	2	191676777	GLS	4.2296e-16	24830	0.0291356595882048	exposure	TRUE	reported	GPe9jb	textfile	2	1	TRUE	0.00265614790169692	66.1224711663748	109.917305983006	NA	NA	0.00265636129723528	24830	7.86785929023182e-06	345935	TRUE	1.13326038924369e-13
GLS	rs145048940	C	A	C	A	0.265502331339917	0.440483	0.0206218586774416	0.0198211	FALSE	FALSE	FALSE	bLDV3d	190904200	0.134797	0.294549	outcome	TRUE	reported	textfile	345935	2	191768926	GLS	2.6059e-17	25155	0.0313713880494277	exposure	TRUE	reported	GPe9jb	textfile	2	1	TRUE	0.00283929190284046	71.6200594871289	109.917305983006	NA	NA	0.00283951702347698	25155	6.46470032632925e-06	345935	TRUE	7.36900628397313e-15
GLS	rs35672585	A	G	A	G	0.0763885375951642	-0.00461392	0.153729071537291	0.106454	FALSE	FALSE	FALSE	bLDV3d	191143477	0.972764	0.135142	outcome	TRUE	reported	textfile	345935	2	192008203	GLS	6.1556e-12	31141	0.0111092825286375	exposure	TRUE	reported	GPe9jb	textfile	2	1	TRUE	0.00151597811970336	47.2777146504025	109.917305983006	NA	NA	0.00151607534053786	31141	3.36951537058748e-09	345935	TRUE	4.8819864749951e-11
GLS	rs3755311	A	G	A	G	0.172662718882435	0.0858431	0.0195651312923284	0.0224099	FALSE	FALSE	FALSE	bLDV3d	190981477	0.761953	0.283388	outcome	TRUE	reported	textfile	345935	2	191846203	GLS	4.4002e-09	30110	0.0294224522667908	exposure	TRUE	reported	GPe9jb	textfile	2	1	TRUE	0.00114243690409994	34.435831072882	109.917305983006	NA	NA	0.00114251270665444	30110	2.6525022718891e-07	345935	TRUE	2.99549933795041e-08
GLS	rs3860472	T	C	T	C	0.230570069308634	-0.742406	0.0241556488501786	0.00631681	FALSE	FALSE	FALSE	bLDV3d	190814465	0.158701	0.526734	outcome	TRUE	reported	textfile	345935	2	191679191	GLS	3.8538e-13	21034	0.0317559008509695	exposure	TRUE	reported	GPe9jb	textfile	2	1	TRUE	0.0025000460042566	52.7127518662013	109.917305983006	NA	NA	0.00250028314719891	21034	5.74256281319033e-06	345935	TRUE	1.95902795866798e-11
GLS	rs41382444	T	C	T	C	-0.12634	0.309222	0.0638347989949749	0.0421111	FALSE	FALSE	FALSE	bLDV3d	191015488	0.138514	0.208744	outcome	TRUE	reported	textfile	345935	2	191880214	GLS	2.801e-14	30333	0.0166081907895835	exposure	TRUE	reported	GPe9jb	textfile	2	1	TRUE	0.00190412364879948	57.8641548974951	109.917305983006	NA	NA	0.00190424896598146	30333	6.34334042371537e-06	345935	TRUE	6.37335721082963e-12
GLS	rs4366932	T	C	T	C	0.123295004952384	0.118518	0.624487955203127	0.353978	FALSE	FALSE	FALSE	bLDV3d	190727521	0.167404	0.0858456	outcome	TRUE	reported	textfile	345935	2	191592247	GLS	1.0102e-50	31470	0.00823119066375484	exposure	TRUE	reported	GPe9jb	textfile	2	1	TRUE	0.00707918907610653	224.356181677408	109.917305983006	NA	NA	0.0070796358201637	31470	5.50982951849981e-06	345935	TRUE	4.46038115097998e-44
GLS	rs4438514	A	G	A	G	0.0937369968866721	-0.0889655	0.645623372211528	0.220732	FALSE	FALSE	FALSE	bLDV3d	190482458	0.368983	0.0990289	outcome	TRUE	reported	textfile	345935	2	191347184	GLS	2.978e-29	31354	0.00834865217466218	exposure	TRUE	reported	GPe9jb	textfile	2	1	TRUE	0.00400455014548089	126.055451537912	109.917305983006	NA	NA	0.00400480457982031	31354	2.33306227559604e-06	345935	TRUE	1.01403321985758e-25
GLS	rs45526631	T	C	T	C	-0.193608	0.223838	0.0302619692863595	0.0123163	FALSE	FALSE	FALSE	bLDV3d	190973624	0.548452	0.373013	outcome	TRUE	reported	textfile	345935	2	191838350	GLS	1.0818e-15	29215	0.0241493947057797	exposure	TRUE	reported	GPe9jb	textfile	2	1	TRUE	0.00219520103695814	64.2694923489071	109.917305983006	NA	NA	0.00219535099634609	29215	1.04094372755669e-06	345935	TRUE	5.1432846811219e-14
GLS	rs62179713	T	C	T	C	0.186953270057284	0.158947	0.0202654825452312	0.0320886	FALSE	FALSE	FALSE	bLDV3d	190697570	0.489232	0.229848	outcome	TRUE	reported	textfile	345935	2	191562296	GLS	1.8484e-09	26030	0.031103928069957	exposure	TRUE	reported	GPe9jb	textfile	2	1	TRUE	0.00138598695260992	36.124536538843	109.917305983006	NA	NA	0.00138609330468042	26030	1.38239011269346e-06	345935	TRUE	1.99862543108059e-08
GLS	rs62181023	G	T	G	T	-0.0852692	-0.140809	0.14758263998201	0.174326	FALSE	FALSE	FALSE	bLDV3d	190464903	0.193413	0.108269	outcome	TRUE	reported	textfile	345935	2	191329629	GLS	1.9141e-12	27096	0.0121112405497298	exposure	TRUE	reported	GPe9jb	textfile	2	1	TRUE	0.00182603064636127	49.5649815077316	109.917305983006	NA	NA	0.00182616519246097	27096	4.88943256510615e-06	345935	TRUE	1.29877460603156e-10
GLS	rs6733720	G	C	G	C	-0.113612	0.0699291	0.181622560308052	0.128968	FALSE	TRUE	FALSE	bLDV3d	190651294	0.569271	0.122871	outcome	TRUE	reported	textfile	345935	2	191516020	GLS	5.4464e-28	31350	0.0103586821805755	exposure	TRUE	reported	GPe9jb	textfile	2	1	TRUE	0.00382241875625847	120.284962668591	109.917305983006	NA	NA	0.00382266169404988	31350	9.3632084525778e-07	345935	TRUE	5.08359380110654e-25
GLS	rs72913156	A	C	A	C	0.0699586563141044	-0.0731825	0.402559981182374	0.382907	FALSE	FALSE	FALSE	bLDV3d	191048631	0.387047	0.0846056	outcome	TRUE	reported	textfile	345935	2	191913357	GLS	2.7861e-17	30369	0.00827384349813189	exposure	TRUE	reported	GPe9jb	textfile	2	1	TRUE	0.00234864091414507	71.4890808199717	109.917305983006	NA	NA	0.00234879523458749	30369	2.16283471121857e-06	345935	TRUE	3.90205442975355e-15
GLS	rs7562400	G	C	G	C	0.227560231763311	-0.135117	0.396638972809668	0.367863	FALSE	TRUE	FALSE	bLDV3d	190971836	0.111342	0.0848626	outcome	TRUE	reported	textfile	345935	2	191836562	GLS	5.9959e-171	31341	0.00816473808939405	exposure	TRUE	reported	GPe9jb	textfile	2	1	TRUE	0.0241859111887108	776.748644474212	109.917305983006	NA	NA	0.0241874173577947	31341	7.32811279569711e-06	345935	TRUE	2.15543727652182e-150
GLS	rs887695	T	C	T	C	0.0949202020895646	0.182839	0.253767522266902	0.257993	FALSE	FALSE	FALSE	bLDV3d	190628440	0.0511022	0.0937339	outcome	TRUE	reported	textfile	345935	2	191493166	GLS	3.6685e-25	31470	0.00915970607264104	exposure	TRUE	reported	GPe9jb	textfile	2	1	TRUE	0.0034007760590976	107.380799078396	109.917305983006	NA	NA	0.00340099146586313	31470	1.0998856360983e-05	345935	TRUE	8.5727309847526e-21
HAT1	rs10166352	C	T	C	T	0.230414182163669	-0.0384474	0.141767947459802	0.170736	FALSE	FALSE	FALSE	ESnVc0	171996365	0.72629	0.109829	outcome	TRUE	reported	textfile	345935	2	172861272	HAT1	1.0833e-90	31569	0.0114094103106035	exposure	TRUE	reported	9FIfUG	textfile	2	1	TRUE	0.0127542945983721	407.816225873601	105.628776814859	NA	NA	0.0127550923689802	31569	3.5424827681123e-07	345935	TRUE	4.53839505046961e-82
HAT1	rs10185928	A	C	A	C	-0.0780988	0.0748146	0.425438761321357	0.336561	FALSE	FALSE	FALSE	ESnVc0	171634004	0.389033	0.0868551	outcome	TRUE	reported	textfile	345935	2	172490514	HAT1	2.4778e-22	31684	0.00803485992742681	exposure	TRUE	reported	9FIfUG	textfile	2	1	TRUE	0.00297303095544058	94.4724362075493	105.628776814859	NA	NA	0.00297321807692824	31684	2.14481156467459e-06	345935	TRUE	1.44201088621917e-19
HAT1	rs10201430	C	T	C	T	-0.220628	0.0755785	0.322506982713067	0.301193	FALSE	FALSE	FALSE	ESnVc0	171956715	0.398115	0.0894429	outcome	TRUE	reported	textfile	345935	2	172813241	HAT1	4.6554e-148	31569	0.00851397982699349	exposure	TRUE	reported	9FIfUG	textfile	2	1	TRUE	0.0208282861467415	671.47212229695	105.628776814859	NA	NA	0.0208295782835762	31569	2.06401050447647e-06	345935	TRUE	2.75003632595434e-132
HAT1	rs112817830	A	C	A	C	-0.194553	0.576353	0.0196565175540808	0.022465	FALSE	FALSE	FALSE	ESnVc0	171924992	0.0373895	0.276895	outcome	TRUE	reported	textfile	345935	2	172781502	HAT1	1.7812e-09	24814	0.0323365878258449	exposure	TRUE	reported	9FIfUG	textfile	2	1	TRUE	0.00145665929315431	36.1953546815105	105.628776814859	NA	NA	0.00145677653781544	24814	1.25241844932486e-05	345935	TRUE	1.35165474280786e-07
HAT1	rs115242634	G	A	G	A	0.117757570004182	-0.27762	0.0401617462311558	0.0397572	FALSE	FALSE	FALSE	ESnVc0	171489346	0.18804	0.210893	outcome	TRUE	reported	textfile	345935	2	172345856	HAT1	1.0996e-08	30547	0.0206060808098731	exposure	TRUE	reported	9FIfUG	textfile	2	1	TRUE	0.00106795819324622	32.6556578901055	105.628776814859	NA	NA	0.00106802804543702	30547	5.0093687417646e-06	345935	TRUE	3.36165006419812e-07
HAT1	rs11684782	G	A	G	A	-0.0476297	0.0547882	0.527096095306099	0.36338	FALSE	FALSE	FALSE	ESnVc0	171549479	0.521838	0.0855378	outcome	TRUE	reported	textfile	345935	2	172405989	HAT1	2.148e-09	31684	0.0079567122144884	exposure	TRUE	reported	9FIfUG	textfile	2	1	TRUE	0.00112968415583389	35.8311312864291	105.628776814859	NA	NA	0.00112975538920862	31684	1.1859473372646e-06	345935	TRUE	2.97684609109537e-08
HAT1	rs137930099	C	T	C	T	0.309292897267977	-0.0864263	0.0196209060431531	0.0226105	FALSE	FALSE	FALSE	ESnVc0	171670098	0.752291	0.273831	outcome	TRUE	reported	textfile	345935	2	172526608	HAT1	1.7378e-24	28341	0.0302845320396731	exposure	TRUE	reported	9FIfUG	textfile	2	1	TRUE	0.00366680309972857	104.295965813944	105.628776814859	NA	NA	0.0036670609321651	28341	2.87961547340149e-07	345935	TRUE	2.34471564447382e-22
HAT1	rs142300408	G	A	G	A	0.266578696522041	0.0791385	0.0139214892755969	0.0159481	FALSE	FALSE	FALSE	ESnVc0	171974736	0.811536	0.331895	outcome	TRUE	reported	textfile	345935	2	172831247	HAT1	5.4964e-09	17430	0.0457127883466015	exposure	TRUE	reported	9FIfUG	textfile	2	1	TRUE	0.00194729408161136	34.0036563731313	105.628776814859	NA	NA	0.00194751711370834	17430	1.6435470626133e-07	345935	TRUE	1.74241088897585e-08
HAT1	rs146230954	G	A	G	A	-0.160891	0.205115	0.0327221130757477	0.0281223	FALSE	FALSE	FALSE	ESnVc0	172048794	0.411962	0.250005	outcome	TRUE	reported	textfile	345935	2	172913522	HAT1	1.2754e-11	27980	0.0237610072510765	exposure	TRUE	reported	9FIfUG	textfile	2	1	TRUE	0.0016359593315272	45.8458721598398	105.628776814859	NA	NA	0.00163607608631864	27980	1.94582874843423e-06	345935	TRUE	3.24413349290079e-10
HAT1	rs146701232	A	G	A	G	-0.17217	-0.143861	0.0356415478615071	0.0108713	FALSE	FALSE	FALSE	ESnVc0	171841261	0.718123	0.398541	outcome	TRUE	reported	textfile	345935	2	172697771	HAT1	1.2768e-12	24715	0.0242609147000888	exposure	TRUE	reported	9FIfUG	textfile	2	1	TRUE	0.00203355525777848	50.3576561619372	105.628776814859	NA	NA	0.00203371949680869	24715	3.76658680399024e-07	345935	TRUE	1.37733072612547e-11
HAT1	rs149148283	A	G	A	G	0.217978194577816	0.362287	0.023641937991191	0.0273134	FALSE	FALSE	FALSE	ESnVc0	171634228	0.154823	0.254648	outcome	TRUE	reported	textfile	345935	2	172490738	HAT1	3.5635e-15	28233	0.0276987641783338	exposure	TRUE	reported	9FIfUG	textfile	2	1	TRUE	0.00218875264358821	61.9262170524197	105.628776814859	NA	NA	0.0021889073644034	28233	5.85100443789019e-06	345935	TRUE	7.3253294242135e-13
HAT1	rs184513867	T	C	T	C	-0.0829821	0.264637	0.0853131749460043	0.0718371	FALSE	FALSE	FALSE	ESnVc0	171382024	0.100611	0.161178	outcome	TRUE	reported	textfile	345935	2	172238534	HAT1	1.3035e-08	30077	0.0145956513304046	exposure	TRUE	reported	9FIfUG	textfile	2	1	TRUE	0.00107354696517011	32.3216237585865	105.628776814859	NA	NA	0.00107361827984247	30077	7.79281249611583e-06	345935	TRUE	6.10448177553255e-07
HAT1	rs2090279	A	G	A	G	0.0625671006698427	-0.134576	0.282723890413018	0.253132	FALSE	FALSE	FALSE	ESnVc0	171669682	0.154832	0.0945938	outcome	TRUE	reported	textfile	345935	2	172526192	HAT1	1.3181e-12	31684	0.00882146189970429	exposure	TRUE	reported	9FIfUG	textfile	2	1	TRUE	0.00158519226433383	50.3017993418231	105.628776814859	NA	NA	0.00158529217464703	31684	5.8508013473737e-06	345935	TRUE	1.83471380556353e-10
HAT1	rs2357319	C	T	C	T	0.0721651895458439	-0.201611	0.147875643261175	0.184059	FALSE	FALSE	FALSE	ESnVc0	172219698	0.0576302	0.106195	outcome	TRUE	reported	textfile	345935	2	173084426	HAT1	9.057e-10	28588	0.0117813023714115	exposure	TRUE	reported	9FIfUG	textfile	2	1	TRUE	0.00131073686946659	37.517900245689	105.628776814859	NA	NA	0.00131082845406872	28588	1.04189460904052e-05	345935	TRUE	8.2710143921681e-08
HAT1	rs71415272	A	G	A	G	-0.166069	-0.0975399	0.0300750312630263	0.0184553	FALSE	FALSE	FALSE	ESnVc0	172014043	0.750504	0.306753	outcome	TRUE	reported	textfile	345935	2	172878948	HAT1	7.9971e-12	29065	0.0242844194204344	exposure	TRUE	reported	9FIfUG	textfile	2	1	TRUE	0.00160639803591	46.7618642845945	105.628776814859	NA	NA	0.00160650840423701	29065	2.9227714362264e-07	345935	TRUE	9.30871625556396e-11
HAT1	rs72877602	G	T	G	T	0.0763356760538525	-0.00740183	0.092820393795211	0.112418	FALSE	FALSE	FALSE	ESnVc0	172090325	0.954827	0.130669	outcome	TRUE	reported	textfile	345935	2	172955053	HAT1	3.6129e-08	30926	0.0138565394906249	exposure	TRUE	reported	9FIfUG	textfile	2	1	TRUE	0.000980383084600478	30.3471183096423	105.628776814859	NA	NA	0.0009804464284028	30926	9.27558010599e-09	345935	TRUE	1.4330009009796e-07
HAT1	rs77269059	A	G	A	G	-0.170523	-0.0258482	0.0373401641051272	0.0307095	FALSE	FALSE	FALSE	ESnVc0	172039340	0.913652	0.238378	outcome	TRUE	reported	textfile	345935	2	172904250	HAT1	6.3096e-15	29084	0.0218692251988464	exposure	TRUE	reported	9FIfUG	textfile	2	1	TRUE	0.00208611649124795	60.7952658050585	105.628776814859	NA	NA	0.00208625965638862	29084	3.39888334676253e-08	345935	TRUE	8.91634384117109e-14
HAT1	rs78895242	C	T	C	T	-0.0895441	0.185414	0.162430077247993	0.137152	FALSE	FALSE	FALSE	ESnVc0	172145462	0.121147	0.119624	outcome	TRUE	reported	textfile	345935	2	173010190	HAT1	1.3306e-16	31354	0.0108266665969093	exposure	TRUE	reported	9FIfUG	textfile	2	1	TRUE	0.00217693329410313	68.4001151246567	105.628776814859	NA	NA	0.00217707186222981	31354	6.94469851141772e-06	345935	TRUE	8.0311472597553e-14
LDHA	rs17851143	G	C	G	C	0.13709462542089	-0.00694175	0.10899313853982	0.0714044	FALSE	TRUE	FALSE	lXOIlL	18465758	0.965717	0.161508	outcome	TRUE	reported	textfile	345935	11	18487305	LDHA	1.892e-21	24780	0.014414322933539	exposure	TRUE	reported	LFXQIx	textfile	2	1	TRUE	0.00363721154321672	90.4518200217118	131.421826155475	NA	NA	0.00363750405925284	24780	5.34020420077222e-09	345935	TRUE	4.69594393147198e-20
LDHA	rs2658563	A	G	A	G	-0.0747672	-0.025358	0.260126699343383	0.300075	FALSE	FALSE	FALSE	lXOIlL	18465878	0.778264	0.0900554	outcome	TRUE	reported	textfile	345935	11	18487425	LDHA	1.6529e-11	21073	0.0111032642452681	exposure	TRUE	reported	LFXQIx	textfile	2	1	TRUE	0.00214714100243526	45.3397589177261	131.421826155475	NA	NA	0.00214734436538446	21073	2.29201989562388e-07	345935	TRUE	9.95195356331786e-11
LDHA	rs34670032	T	C	T	C	-0.28162	-0.0655638	0.0259651278174172	0.0162286	FALSE	FALSE	FALSE	lXOIlL	18495250	0.840127	0.325007	outcome	TRUE	reported	textfile	345935	11	18516797	LDHA	3.3182e-19	20001	0.0314395746657562	exposure	TRUE	reported	LFXQIx	textfile	2	1	TRUE	0.00399561077956251	80.2287829705389	131.421826155475	NA	NA	0.00399600876389011	20001	1.17638847082899e-07	345935	TRUE	4.88143115025147e-18
LDHA	rs6486423	G	T	G	T	0.179669049815837	0.0771382	0.454423592493298	0.348465	FALSE	FALSE	FALSE	lXOIlL	18393510	0.370387	0.0861158	outcome	TRUE	reported	textfile	345935	11	18415057	LDHA	3.8862e-90	25321	0.00892455045777058	exposure	TRUE	reported	LFXQIx	textfile	2	1	TRUE	0.0157542073513423	405.265411249791	131.421826155475	NA	NA	0.0157554322016922	25321	2.31942492359717e-06	345935	TRUE	1.0128878210214e-81
LDHA	rs7118531	T	C	T	C	0.0738970233314932	-0.135534	0.154452054794521	0.119338	FALSE	FALSE	FALSE	lXOIlL	18686358	0.292574	0.128774	outcome	TRUE	reported	textfile	345935	11	18707905	LDHA	2.1586e-09	25118	0.0123460067381995	exposure	TRUE	reported	LFXQIx	textfile	2	1	TRUE	0.00142428471718554	35.823357617605	131.421826155475	NA	NA	0.00142439797215997	25118	3.20218748372524e-06	345935	TRUE	3.71123781224975e-08
PGAM1	rs113166508	A	G	A	G	-0.53094	-0.193531	0.0221228181066757	0.0212708	FALSE	FALSE	FALSE	AMYwZM	97323063	0.485392	0.277401	outcome	TRUE	reported	textfile	345935	10	99082820	PGAM1	8.5964e-16	5307	0.0659930313566901	exposure	TRUE	reported	51wXKK	textfile	2	1	TRUE	0.0120498386372312	64.704067543584	146.583460095387	NA	NA	0.0120543266997931	5307	1.4069946060298e-06	345935	TRUE	3.22722333706745e-15
PGAM1	rs140132747	G	T	G	T	0.342373596829471	0.624901	0.0242221018869496	0.0246558	FALSE	FALSE	FALSE	AMYwZM	97293011	0.00292954	0.210048	outcome	TRUE	reported	textfile	345935	10	99052768	PGAM1	2.4644e-09	6419	0.0574076689464061	exposure	TRUE	reported	51wXKK	textfile	2	1	TRUE	0.00551053186537936	35.5570210778267	146.583460095387	NA	NA	0.00551223987737621	6419	2.55848121868786e-05	345935	TRUE	3.75525569934485e-08
PGAM1	rs2211243	C	T	C	T	0.219042748716165	-0.00220631	0.498263495658739	0.491093	FALSE	FALSE	FALSE	AMYwZM	97496999	0.978516	0.0819285	outcome	TRUE	reported	textfile	345935	10	99256756	PGAM1	2.3886e-35	6417	0.0176543445162256	exposure	TRUE	reported	51wXKK	textfile	2	1	TRUE	0.023427556434374	153.893114142955	146.583460095387	NA	NA	0.0234346892602288	6417	2.09638510613644e-09	345935	TRUE	1.88590541445655e-34
PGAM1	rs34533779	A	G	A	G	-0.252282	-0.150338	0.0464058420365535	0.0280265	FALSE	FALSE	FALSE	AMYwZM	97396537	0.552556	0.253122	outcome	TRUE	reported	textfile	345935	10	99156294	PGAM1	1.8078e-09	6421	0.0419484142043094	exposure	TRUE	reported	51wXKK	textfile	2	1	TRUE	0.00560143254359498	36.1581328393381	146.583460095387	NA	NA	0.00560316803098424	6421	1.01973027662765e-06	345935	TRUE	4.28312607830114e-09
PGAM1	rs4561136	C	T	C	T	-0.233162	-0.16867	0.821019204028712	0.140049	FALSE	FALSE	FALSE	AMYwZM	97686668	0.153118	0.118066	outcome	TRUE	reported	textfile	345935	10	99446425	PGAM1	4.1167e-24	6421	0.0230199190362466	exposure	TRUE	reported	51wXKK	textfile	2	1	TRUE	0.0157260886759225	102.558608990206	146.583460095387	NA	NA	0.0157309114529804	6421	5.8997204640888e-06	345935	TRUE	9.61764084856264e-23
PGAM1	rs60890987	T	C	T	C	-1.06023	-0.209314	0.0636438798902627	0.0539332	FALSE	FALSE	FALSE	AMYwZM	97430733	0.253782	0.183414	outcome	TRUE	reported	textfile	345935	10	99190490	PGAM1	4.2746e-189	6421	0.0361480452093143	exposure	TRUE	reported	51wXKK	textfile	2	1	TRUE	0.118147210423228	859.992679810739	146.583460095387	NA	NA	0.118179671744892	6421	3.76476577304322e-06	345935	TRUE	4.24226485512378e-176
PGAM1	rs61863282	T	C	T	C	0.170601051852393	-0.00423606	0.175034920155536	0.180928	FALSE	FALSE	FALSE	AMYwZM	97591247	0.968379	0.10686	outcome	TRUE	reported	textfile	345935	10	99351004	PGAM1	2.0792e-13	6416	0.0232312560395982	exposure	TRUE	reported	51wXKK	textfile	2	1	TRUE	0.00833524841664137	53.9116503424936	146.583460095387	NA	NA	0.00833782582561148	6416	4.54257253647099e-09	345935	TRUE	3.8597512405628e-13
PGAM1	rs61863284	A	G	A	G	-0.346069	-0.035549	0.0259833079725181	0.0106433	FALSE	FALSE	FALSE	AMYwZM	97592386	0.930105	0.405287	outcome	TRUE	reported	textfile	345935	10	99352143	PGAM1	1.9207e-08	5208	0.0615912607659881	exposure	TRUE	reported	51wXKK	textfile	2	1	TRUE	0.00602547688762406	31.5587894333026	146.583460095387	NA	NA	0.00602777775456685	5208	2.22401354051586e-08	345935	TRUE	2.69520819384317e-08
PGAM1	rs7074007	G	A	G	A	-0.243824	-0.0406197	0.601374051564682	0.37833	FALSE	FALSE	FALSE	AMYwZM	97438067	0.629969	0.0843132	outcome	TRUE	reported	textfile	345935	10	99197824	PGAM1	1.1074e-41	6418	0.0180272723734205	exposure	TRUE	reported	51wXKK	textfile	2	1	TRUE	0.0277133125846989	182.876733626899	146.583460095387	NA	NA	0.0277217119151593	6418	6.70949746529041e-07	345935	TRUE	3.33422833945718e-40
PGAM1	rs74593197	G	A	G	A	-0.408542	-0.507338	0.0195710692378977	0.0233961	FALSE	FALSE	FALSE	AMYwZM	97065268	0.0674	0.277386	outcome	TRUE	reported	textfile	345935	10	98825025	PGAM1	2.2096e-09	5586	0.0682997636432493	exposure	TRUE	reported	51wXKK	textfile	2	1	TRUE	0.00636445067163996	35.7667281272897	146.583460095387	NA	NA	0.00636671568955676	5586	9.67006773900557e-06	345935	TRUE	1.22250944235286e-08
PGAM1	rs7474809	T	C	T	C	-0.1451	-0.129759	0.288135593220339	0.30302	FALSE	FALSE	FALSE	AMYwZM	97190720	0.148414	0.089789	outcome	TRUE	reported	textfile	345935	10	98950477	PGAM1	9.5487e-14	6421	0.0194843791934413	exposure	TRUE	reported	51wXKK	textfile	2	1	TRUE	0.00856298468013389	55.4405351146244	146.583460095387	NA	NA	0.00856562983898201	6421	6.03717959219389e-06	345935	TRUE	7.35509770291074e-13
S100A10	rs114835215	A	C	A	C	0.33068628060516	0.330208	0.0130973677485305	0.0114802	FALSE	FALSE	FALSE	3jta50	152230603	0.393265	0.386791	outcome	TRUE	reported	textfile	345935	1	152203079	S100A10	2.1139e-09	12687	0.0552174526791945	exposure	TRUE	reported	Brs9RQ	textfile	2	1	TRUE	0.00281899740309958	35.8600715067707	120.636386670646	NA	NA	0.00281944061152013	12687	2.10683028707171e-06	345935	TRUE	1.07543314476679e-08
S100A10	rs12033248	G	C	G	C	0.0581039408003002	0.0657871	0.353827170999447	0.303915	FALSE	TRUE	FALSE	3jta50	152174172	0.462462	0.0895307	outcome	TRUE	reported	textfile	345935	1	152146648	S100A10	3.6607e-11	28364	0.00878074424232307	exposure	TRUE	reported	Brs9RQ	textfile	2	1	TRUE	0.00154138494921626	43.7842483110309	120.636386670646	NA	NA	0.00154149347533673	28364	1.56079136518657e-06	345935	TRUE	7.38797264044557e-10
S100A10	rs2932571	C	T	C	T	0.197044757567498	0.144423	0.109974601708612	0.078271	FALSE	FALSE	FALSE	3jta50	152012539	0.339789	0.151294	outcome	TRUE	reported	textfile	345935	1	151985015	S100A10	9.6441e-46	26516	0.0138798124585284	exposure	TRUE	reported	Brs9RQ	textfile	2	1	TRUE	0.00754338189936512	201.525410815978	120.636386670646	NA	NA	0.00754394661800652	26516	2.63412376550773e-06	345935	TRUE	5.30875741910999e-41
S100A10	rs3007692	A	G	A	G	0.313920532495617	0.122269	0.0991542063132457	0.090145	FALSE	FALSE	FALSE	3jta50	151958528	0.389854	0.142192	outcome	TRUE	reported	textfile	345935	1	151931004	S100A10	5.0649e-122	31345	0.0133634953320485	exposure	TRUE	reported	Brs9RQ	textfile	2	1	TRUE	0.0173002306056476	551.787173214666	120.636386670646	NA	NA	0.0173013154356804	31345	2.13741805421478e-06	345935	TRUE	5.32139795914356e-109
S100A10	rs55883933	C	T	C	T	-0.0562303	0.130246	0.227861241129398	0.222485	FALSE	FALSE	FALSE	3jta50	151916971	0.183938	0.098023	outcome	TRUE	reported	textfile	345935	1	151889447	S100A10	3.4966e-09	31353	0.00952056111108614	exposure	TRUE	reported	Brs9RQ	textfile	2	1	TRUE	0.00111135874373758	34.8809732495277	120.636386670646	NA	NA	0.0011114295627575	31353	5.103623157877e-06	345935	TRUE	1.35435067689614e-07
S100A10	rs58001094	C	G	C	G	0.0732938793463298	-0.11571	0.830758508537577	0.828403	FALSE	TRUE	FALSE	3jta50	152311386	0.286221	0.1085	outcome	TRUE	reported	textfile	345935	1	152283862	S100A10	9.8553e-12	30688	0.0107648972397159	exposure	TRUE	reported	Brs9RQ	textfile	2	1	TRUE	0.00150831312035511	46.3540127768693	120.636386670646	NA	NA	0.00150841127834011	30688	3.28767508022772e-06	345935	TRUE	4.99737465822363e-10
S100A10	rs868360	T	C	T	C	0.098254418706784	0.0917751	0.883047089330678	0.102437	FALSE	FALSE	FALSE	3jta50	151718672	0.497335	0.135224	outcome	TRUE	reported	textfile	345935	1	151691148	S100A10	2.3485e-15	31470	0.0124033552194991	exposure	TRUE	reported	Brs9RQ	textfile	2	1	TRUE	0.00199004980803319	62.7477585239936	120.636386670646	NA	NA	0.00199017603717127	31470	1.33152585692497e-06	345935	TRUE	1.51818979402654e-13
S100A10	rs998500	G	C	G	C	0.0682484980682943	0.0353648	0.662443831892157	0.801184	FALSE	TRUE	FALSE	3jta50	151853237	0.732912	0.103632	outcome	TRUE	reported	textfile	345935	1	151825713	S100A10	6.4661e-16	31344	0.0084461781679489	exposure	TRUE	reported	Brs9RQ	textfile	2	1	TRUE	0.00207877536251392	65.2886979486575	120.636386670646	NA	NA	0.00207890773784289	31344	3.36637516270524e-07	345935	TRUE	2.23500422599092e-14
S100A10	rs999992	C	G	C	G	-0.05657	0.0600958	0.324448353665532	0.264763	FALSE	TRUE	FALSE	3jta50	152024216	0.517405	0.0928336	outcome	TRUE	reported	textfile	345935	1	151996692	S100A10	4.2354e-11	31010	0.00857693370649445	exposure	TRUE	reported	Brs9RQ	textfile	2	1	TRUE	0.00140087064721231	43.4991336883225	120.636386670646	NA	NA	0.00140096087606179	31010	1.21139377587318e-06	345935	TRUE	8.71869897492836e-10
TAGLN2	rs117992632	A	T	A	T	0.233217967515416	0.233768	0.0229936569222284	0.0229927	FALSE	TRUE	FALSE	Ljnxtc	159920373	0.393788	0.274128	outcome	TRUE	reported	textfile	345935	1	159890163	TAGLN2	6.3308e-12	19325	0.033936928670336	exposure	TRUE	reported	sbDb8i	textfile	2	1	TRUE	0.00243780756010951	47.2208708800222	134.350633172164	NA	NA	0.00243805926678453	19325	2.10218252369371e-06	345935	TRUE	8.6504618857066e-11
TAGLN2	rs12058277	T	C	T	C	-0.0471617	-0.0112236	0.413623834157762	0.37852	FALSE	FALSE	FALSE	Ljnxtc	160015727	0.894165	0.0843652	outcome	TRUE	reported	textfile	345935	1	159985517	TAGLN2	6.1805e-09	31304	0.00811510515906457	exposure	TRUE	reported	sbDb8i	textfile	2	1	TRUE	0.00107776301569565	33.7725367083158	134.350633172164	NA	NA	0.00107783180371996	31304	5.11617822049212e-08	345935	TRUE	3.27876691869195e-08
TAGLN2	rs12122337	G	A	G	A	0.181347847846284	0.180829	0.0659719546960475	0.0627851	FALSE	FALSE	FALSE	Ljnxtc	159916632	0.287183	0.1699	outcome	TRUE	reported	textfile	345935	1	159886422	TAGLN2	5.7828e-29	30779	0.0162367130312726	exposure	TRUE	reported	sbDb8i	textfile	2	1	TRUE	0.00403661610263878	124.738455047175	134.350633172164	NA	NA	0.00403687735752253	30779	3.274582889533e-06	345935	TRUE	2.71231237589363e-25
TAGLN2	rs17374411	T	C	T	C	-0.229562	-0.130747	0.0234270125146148	0.0285173	FALSE	FALSE	FALSE	Ljnxtc	159925332	0.596035	0.246641	outcome	TRUE	reported	textfile	345935	1	159895122	TAGLN2	2.3213e-16	27914	0.0279809951793977	exposure	TRUE	reported	sbDb8i	textfile	2	1	TRUE	0.0024054949640214	67.3040750493547	134.350633172164	NA	NA	0.00240566691215442	27914	8.1234511721681e-07	345935	TRUE	9.64570699651705e-15
TAGLN2	rs2501350	G	C	G	C	-0.0493105	-0.0727371	0.601804927491034	0.567115	FALSE	TRUE	TRUE	Ljnxtc	159847214	0.378727	0.0826329	outcome	TRUE	reported	textfile	345935	1	159817004	TAGLN2	2.5317e-09	30473	0.0082746872067133	exposure	TRUE	reported	sbDb8i	textfile	2	1	FALSE	0.00116400513288746	35.5097339167604	134.350633172164	NA	NA	0.00116408144479952	30473	2.2398194352073e-06	345935	TRUE	4.72761866632629e-08
TAGLN2	rs2789422	A	G	A	G	-0.252088	-0.203904	0.581991549617449	0.468644	FALSE	FALSE	FALSE	Ljnxtc	159922298	0.0130197	0.0821123	outcome	TRUE	reported	textfile	345935	1	159892088	TAGLN2	1e-200	31092	0.008130360497412	exposure	TRUE	reported	sbDb8i	textfile	2	1	TRUE	0.0299924764401624	961.297793962035	134.350633172164	NA	NA	0.0299943479661621	31092	1.78252373811442e-05	345935	TRUE	7.72072718986009e-183
TAGLN2	rs2840587	C	T	C	T	0.0584694280357239	0.107314	0.699852507374631	0.253668	FALSE	FALSE	FALSE	Ljnxtc	159960314	0.255214	0.0943189	outcome	TRUE	reported	textfile	345935	1	159930104	TAGLN2	6.7774e-10	26517	0.00947441025970604	exposure	TRUE	reported	sbDb8i	textfile	2	1	TRUE	0.00143418647580149	38.0820711973583	134.350633172164	NA	NA	0.00143429449989578	26517	3.74215432201508e-06	345935	TRUE	1.67624492435103e-08
TAGLN2	rs41265763	A	G	A	G	0.0675085839958689	0.23365	0.121451759021591	0.136183	FALSE	FALSE	FALSE	Ljnxtc	160123858	0.0510693	0.119766	outcome	TRUE	reported	textfile	345935	1	160093648	TAGLN2	3.421e-08	31313	0.0122331401641513	exposure	TRUE	reported	sbDb8i	textfile	2	1	TRUE	0.000971617308139447	30.451897125467	134.350633172164	NA	NA	0.000971679310196724	31313	1.10019004109952e-05	345935	TRUE	2.34047124106215e-06
TAGLN2	rs4147084	T	C	T	C	0.25798385121889	0.234275	0.0556489833358814	0.0768217	FALSE	FALSE	FALSE	Ljnxtc	160009282	0.12869	0.154201	outcome	TRUE	reported	textfile	345935	1	159979072	TAGLN2	4.6293e-49	30985	0.0175232198024025	exposure	TRUE	reported	sbDb8i	textfile	2	1	TRUE	0.0069466958833292	216.735071179927	134.350633172164	NA	NA	0.0069471411879289	30985	6.67240842190982e-06	345935	TRUE	1.96040243480112e-42
TAGLN2	rs6676862	T	C	T	C	-0.0635719	0.0283346	0.193731444248187	0.190016	FALSE	FALSE	FALSE	Ljnxtc	159999218	0.786808	0.104766	outcome	TRUE	reported	textfile	345935	1	159969008	TAGLN2	2.988e-10	31430	0.0100918989254095	exposure	TRUE	reported	sbDb8i	textfile	2	1	TRUE	0.00126093366699251	39.6786554387442	134.350633172164	NA	NA	0.00126101380849768	31430	2.11446919150491e-07	345935	TRUE	2.65083948898086e-09
TAGLN2	rs7521729	A	C	A	C	-0.0926075	0.0199763	0.116352079376768	0.116908	FALSE	FALSE	FALSE	Ljnxtc	159875029	0.876165	0.12819	outcome	TRUE	reported	textfile	345935	1	159844819	TAGLN2	2.0029e-13	30622	0.0126020593786946	exposure	TRUE	reported	sbDb8i	textfile	2	1	TRUE	0.00176039635469386	53.9984	134.350633172164	NA	NA	0.00176051113569695	30622	7.01988155373262e-08	345935	TRUE	2.61739818452137e-12
TAGLN2	rs7550537	G	C	G	C	0.0849178920335262	-0.0268582	0.106749596001353	0.129761	FALSE	TRUE	FALSE	Ljnxtc	159880611	0.825901	0.122104	outcome	TRUE	reported	textfile	345935	1	159850401	TAGLN2	4.8915e-11	31430	0.0129164474375648	exposure	TRUE	reported	sbDb8i	textfile	2	1	TRUE	0.00137331774770684	43.2199849473142	134.350633172164	NA	NA	0.00137340502221531	31430	1.39862720207808e-07	345935	TRUE	4.6742680626081e-10
TAGLN2	rs77614200	A	G	A	G	-0.154712	-0.155046	0.047193256017932	0.0784061	FALSE	FALSE	FALSE	Ljnxtc	159913919	0.317508	0.155109	outcome	TRUE	reported	textfile	345935	1	159883709	TAGLN2	1.5131e-13	25343	0.0209466033206396	exposure	TRUE	reported	sbDb8i	textfile	2	1	TRUE	0.00214796268005	54.5486908272895	134.350633172164	NA	NA	0.00214813184058612	25343	2.88837707581115e-06	345935	TRUE	6.61883836126045e-12

## Sheet: Table S3
Supplementary Table S3: MR Effects for each instrumental variable
gene	id.exposure	id.outcome	samplesize	SNP	b	se	p	lo_ci	up_ci	or	or_lci95	or_uci95
CPT1A	TJko66	kseUUO	345935	rs11228197	2.1091357597195	1.13614806098118	0.0633977557801041	-0.117714	4.33598595924261	8.24111590173014	0.888949865071568	76.4002492989652
CPT1A	TJko66	kseUUO	345935	rs11228437	-1.07582	1.66053893483972	0.517066081232431	-4.33048	2.17883536795346	0.341017683820396	0.013161264690267	8.83600956405262
CPT1A	TJko66	kseUUO	345935	rs11603630	3.61833101832899	1.87816745196027	0.0540392207390761	-0.0628772	7.29953922417111	37.2753040786947	0.939058794753452	1479.61799827874
CPT1A	TJko66	kseUUO	345935	rs12224880	2.5771375270683	1.00827731555206	0.0105888941023533	0.600913988586262	4.55336106555034	13.1594157243827	1.82378495748517	94.9510091616926
CPT1A	TJko66	kseUUO	345935	rs137864217	-1.06078	0.80145111608744	0.185645169504427	-2.63162	0.510065786335329	0.346186233645935	0.071961603371026	1.66540075195449
CPT1A	TJko66	kseUUO	345935	rs141465625	-0.537101	1.39328282263082	0.699872046308971	-3.26794	2.1937332837305	0.584440062273452	0.038084976927164	8.96863314486014
CPT1A	TJko66	kseUUO	345935	rs141570922	1.23891348535657	1.2533436424263	0.322914358875495	-1.21764	3.69546702451213	3.45186092909281	0.295927717001457	40.2643726465771
CPT1A	TJko66	kseUUO	345935	rs17882132	1.68774532092835	1.42445225819401	0.236081461504298	-1.10418	4.47967174698862	5.40727528023479	0.331482220217179	88.2057141317618
CPT1A	TJko66	kseUUO	345935	rs183681965	-0.0278998	2.72695782956967	0.991836894310986	-5.37274	5.31693752883871	0.972485788350321	0.00464140961254073	203.758919701476
CPT1A	TJko66	kseUUO	345935	rs190728176	-0.517785	0.636954255330634	0.416270796360717	-1.76622	0.730645118341241	0.595838738147286	0.170978824658317	2.07641971212767
CPT1A	TJko66	kseUUO	345935	rs3018712	-0.169538	0.448706205314497	0.705551643375975	-1.049	0.709926330404433	0.8440548215842	0.350287163264117	2.03384142085265
CPT1A	TJko66	kseUUO	345935	rs312777	0.059183778650546	1.4545472576054	0.967543992593025	-2.79173	2.91009640355714	1.06097020649716	0.0613151178176278	18.358568313001
CPT1A	TJko66	kseUUO	345935	rs34537179	1.4158559278563	1.40773024165171	0.314525167923838	-1.3433	4.17500720149365	4.12001138973459	0.260984216731506	65.0403080466957
CPT1A	TJko66	kseUUO	345935	rs4930590	-0.502119	0.67420123974083	0.456415654156244	-1.82355	0.819315014527302	0.605246530595436	0.161450958454177	2.26894511067138
CPT1A	TJko66	kseUUO	345935	rs55848766	1.58944986149584	0.729774476600097	0.0294059294856562	0.15909188735965	3.01980783563203	4.90105192915598	1.1724456746686	20.4873543663957
CPT1A	TJko66	kseUUO	345935	rs7107682	1.93974787995969	1.26454878938056	0.12504326439766	-0.538768	4.4182635071456	6.95699675120831	0.583466788142324	82.952114464683
CPT1A	TJko66	kseUUO	345935	rs75022915	0.137700055413539	0.729980612241128	0.850378724599397	-1.29306	1.56846205540615	1.14763127285714	0.274429208292903	4.79926151677697
CPT1A	TJko66	kseUUO	345935	rs80118237	-0.680648	1.23786775280157	0.582418854403427	-3.10687	1.74557306403932	0.506288946859804	0.0447408409399279	5.72918372402908
CPT1A	TJko66	kseUUO	345935	rs879783	0.574423969420835	0.939687002656305	0.541005707096353	-1.26736	2.41621049462719	1.7761071401667	0.281573277121859	11.2033237159288
CPT1A	TJko66	kseUUO	345935	rs97411	0.193534230833304	1.04095745786776	0.852507934657031	-1.84674	2.23381084825412	1.21353092601537	0.157750219426191	9.33537407271087
CPT1A	TJko66	kseUUO	345935	All - Inverse variance weighted	0.292421095315726	0.244417488338456	0.231540481767409	-0.186637	0.771479372459099	1.33966702638968	0.829744728245265	2.16296371703524
CPT1A	TJko66	kseUUO	345935	All - MR Egger	-0.432672	0.385906379304846	0.276945691945063	-1.18905	0.323704917820316	0.648773523378014	0.304510993494197	1.3822393727284
CTBP1	rc6kgK	TAnDtt	345935	rs11725015	-0.496719	1.06343061305286	0.64043444499892	-2.58104	1.58760464554629	0.608523738362761	0.075694985867546	4.89201676844167
CTBP1	rc6kgK	TAnDtt	345935	rs11734750	0.801922854225193	0.619071742210457	0.195194910228655	-0.411458	2.01530346895769	2.22982443623083	0.662683511818678	7.50300396454196
CTBP1	rc6kgK	TAnDtt	345935	rs11942387	-0.0619058	1.45575340202974	0.966080260371907	-2.91518	2.79137089648103	0.939971454721011	0.0541941429799926	16.3033547004613
CTBP1	rc6kgK	TAnDtt	345935	rs12508446	0.16351535963579	0.223185961236015	0.463776942541702	-0.273929	0.600959843658379	1.17764344322289	0.760385966172705	1.82386858919338
CTBP1	rc6kgK	TAnDtt	345935	rs143430716	0.102975469126673	0.589397987888605	0.861305181076327	-1.05224	1.25819552538834	1.10846421714719	0.349153164205451	3.51906568995816
CTBP1	rc6kgK	TAnDtt	345935	rs146472567	-0.27062	0.867778429621379	0.755151239587543	-1.97147	1.43022526983249	0.762906000736022	0.139252537978509	4.17964063282535
CTBP1	rc6kgK	TAnDtt	345935	rs150398177	0.787030136713538	0.761930325530269	0.301630856399952	-0.706353	2.28041357475286	2.19686234756688	0.49344034872475	9.78072463395002
CTBP1	rc6kgK	TAnDtt	345935	rs151223318	0.548861318790585	1.41108491179597	0.697302731643379	-2.21687	3.31458774591069	1.73128051846192	0.108950120854161	27.511050103542
CTBP1	rc6kgK	TAnDtt	345935	rs17165089	0.343362406775071	1.27748429836816	0.788098878201442	-2.16051	2.84723163157667	1.40967954678335	0.115266686996773	17.2399890757243
CTBP1	rc6kgK	TAnDtt	345935	rs17721913	2.47845509881479	1.3723122517559	0.0709116046500432	-0.211277	5.16818711225635	11.9228305871869	0.809549859642347	175.596212534163
CTBP1	rc6kgK	TAnDtt	345935	rs188458034	0.606937916900751	1.3060639893697	0.642140834948933	-1.95295	3.16682333606537	1.83480446436716	0.141855335853839	23.7319759753723
CTBP1	rc6kgK	TAnDtt	345935	rs190109648	-0.431927	0.901874698494027	0.631994331259245	-2.1996	1.33574704331097	0.649256533242113	0.110847291760759	3.80283576857575
CTBP1	rc6kgK	TAnDtt	345935	rs2170321	-0.18443	0.362893737662861	0.611299270778319	-0.895701	0.526841976220168	0.831578356560462	0.408321070962504	1.69357550289953
CTBP1	rc6kgK	TAnDtt	345935	rs34688717	0.0889817049061046	0.933374348495169	0.92405005256576	-1.74043	1.91839542795664	1.09306065849602	0.17544458899639	6.81002252612267
CTBP1	rc6kgK	TAnDtt	345935	rs35233550	-0.0596434	0.755265964236996	0.937056450678349	-1.53996	1.42067790406921	0.94210044004768	0.214388674414539	4.13992596186249
CTBP1	rc6kgK	TAnDtt	345935	rs3775110	-0.726144	0.777973387887943	0.350624437368831	-2.25097	0.798683995716652	0.483770893659377	0.105296859478348	2.22261403342345
CTBP1	rc6kgK	TAnDtt	345935	rs59157526	1.25480109286663	1.3697174056678	0.359613307748388	-1.42985	3.93944720797552	3.50714070965474	0.239346012677951	51.3901853625936
CTBP1	rc6kgK	TAnDtt	345935	rs62293620	0.811266295075734	1.39793567054679	0.561690997116967	-1.92869	3.55122020934744	2.25075630451552	0.145338813245271	34.8558229505235
CTBP1	rc6kgK	TAnDtt	345935	rs6822461	-0.459214	0.493456111656526	0.35205673598409	-1.42639	0.507960118163592	0.631780117523229	0.240174907570193	1.66189766006681
CTBP1	rc6kgK	TAnDtt	345935	rs73069911	0.152167313065058	0.717606555237782	0.832069284610069	-1.25434	1.55867616133111	1.16435503194495	0.28526362245013	4.75252550174895
CTBP1	rc6kgK	TAnDtt	345935	rs75777974	1.23466445166489	1.56517144067705	0.430207539548045	-1.83307	4.3024004753919	3.4372249720635	0.159921601883143	73.8769207502687
CTBP1	rc6kgK	TAnDtt	345935	rs76319257	0.837180327240837	0.854045997477389	0.326961724626801	-0.83675	2.51111048229652	2.30984477946874	0.433115939649532	12.3186020573528
CTBP1	rc6kgK	TAnDtt	345935	rs76643823	-0.181011	0.812044304901448	0.823607704243999	-1.77262	1.41059628576256	0.834426553910282	0.169887744001023	4.09839849227969
CTBP1	rc6kgK	TAnDtt	345935	rs7680381	2.00094312359683	0.962077954195225	0.0375426036084958	0.115270333374188	3.88661591381947	7.39602817934583	1.12217675840075	48.7456476176123
CTBP1	rc6kgK	TAnDtt	345935	rs76914315	-0.899682	1.25366389399258	0.47297785734602	-3.35686	1.55749896851738	0.406698862201762	0.0348443772612345	4.74693415457378
CTBP1	rc6kgK	TAnDtt	345935	rs77001529	-0.571023	0.437781243209291	0.192111965519671	-1.42907	0.28702830579764	0.5649472410363	0.239530584797052	1.33246192933962
CTBP1	rc6kgK	TAnDtt	345935	rs77965665	0.258244306722062	0.584144829635692	0.658424428510649	-0.88668	1.40316817280802	1.29465507292821	0.412021577115706	4.06807
CTBP1	rc6kgK	TAnDtt	345935	rs80061036	-0.152486	1.10287004910958	0.89003249888518	-2.31411	2.0091390805337	0.858570728653229	0.0988539755689113	7.4568947971776
CTBP1	rc6kgK	TAnDtt	345935	rs900024	0.96532240767439	0.813486706873802	0.235366477653146	-0.629112	2.55975635314704	2.62563404459235	0.533065	12.9326659282921
CTBP1	rc6kgK	TAnDtt	345935	rs935966	0.726176629239236	1.22505740334056	0.553335441343456	-1.67494	3.12728913978674	2.06716195277566	0.187320189822416	22.8120553532128
CTBP1	rc6kgK	TAnDtt	345935	rs935973	1.35301480537811	0.843729111014383	0.108799426692044	-0.300694	3.0067238629663	3.86907246573213	0.740304084485486	20.2210443773122
CTBP1	rc6kgK	TAnDtt	345935	rs9684125	-0.159954	0.590091613496625	0.786340187905798	-1.31653	0.996625725415019	0.852183127355229	0.268062960320882	2.7091250565898
CTBP1	rc6kgK	TAnDtt	345935	All - Inverse variance weighted	0.119269588653228	0.116954157052603	0.307824380626208	-0.109961	0.34849973647633	1.12667361577252	0.895869468435259	1.41694016952611
CTBP1	rc6kgK	TAnDtt	345935	All - MR Egger	-0.308614	0.230348576694723	0.1903815618954	-0.760097	0.14286939116919	0.734464351331584	0.467621051783833	1.15357912420566
ENO1	p2QKAX	MavlFB	345935	rs11121252	-0.743929	0.70301952673524	0.289968420574628	-2.12185	0.633989408888266	0.475243077606818	0.119810118422234	1.88511609693298
ENO1	p2QKAX	MavlFB	345935	rs12070475	1.6539875093853	1.04213613680934	0.112487119525446	-0.388599	3.6965743375316	5.22778415927844	0.678005879831842	40.3089826046654
ENO1	p2QKAX	MavlFB	345935	rs12136374	-2.87804	1.8975466919553	0.129337962331006	-6.59723	0.841148778060878	0.0562447408554622	0.00136413567722156	2.31902949737477
ENO1	p2QKAX	MavlFB	345935	rs12141444	0.384455170944714	0.694665604782912	0.579962708359228	-0.977089	1.74599975631922	1.46881385093835	0.376405065189078	5.73162884411407
ENO1	p2QKAX	MavlFB	345935	rs12144387	-1.30504	1.41728661846507	0.357155497987672	-4.08292	1.47284599906364	0.271162834529328	0.0168582092442678	4.36163069069637
ENO1	p2QKAX	MavlFB	345935	rs1884352	0.383573296902854	0.5757142491989	0.505247235551705	-0.744827	1.5119732253327	1.46751911311264	0.474816611035447	4.53567187267195
ENO1	p2QKAX	MavlFB	345935	rs2765512	0.0675899718131285	0.639825705738315	0.91586949452656	-1.18647	1.32164835506023	1.06992651849633	0.305297547781428	3.74959695320326
ENO1	p2QKAX	MavlFB	345935	rs6694243	1.40918321673804	0.985572905302826	0.152771202544897	-0.52254	3.34090611113158	4.09261126216088	0.593012573114334	28.2447079582185
ENO1	p2QKAX	MavlFB	345935	rs6701803	-0.436561	0.887986645936001	0.62298056767585	-2.17702	1.30389249435004	0.646254860771484	0.113379445841513	3.68360721796589
ENO1	p2QKAX	MavlFB	345935	rs7525559	-0.017882	1.03921819606483	0.98627131993162	-2.05475	2.01898563110687	0.982276901606056	0.128124901551633	7.53068216828997
ENO1	p2QKAX	MavlFB	345935	rs8627	0.348552584507228	1.08500262912664	0.748024093794904	-1.77805	2.47515773759543	1.4170150540027	0.168966878481886	11.8835814528321
ENO1	p2QKAX	MavlFB	345935	rs914994	0.110688483961856	0.305182560553218	0.716832012620092	-0.487469	0.708846302646164	1.11704687463166	0.614178709895569	2.03164600143258
ENO1	p2QKAX	MavlFB	345935	All - Inverse variance weighted	0.117140201536963	0.195883577702781	0.54983372648748	-0.266792	0.501072013834413	1.12427704401094	0.765832646120695	1.65048967041653
ENO1	p2QKAX	MavlFB	345935	All - MR Egger	-0.199571	0.463135752178425	0.675673021708364	-1.10732	0.708175441123165	0.819082364404978	0.330444451675228	2.03028350537605
FBN1	vsg0Au	NWaYw1	345935	rs117961498	0.746117378235155	1.73959642679334	0.667994129841469	-2.66349	4.15572637475009	2.10879644226572	0.0697044151424631	63.7982891876168
FBN1	vsg0Au	NWaYw1	345935	rs35063088	1.83377178035067	1.2223105754756	0.133549583961993	-0.561957	4.22950050828285	6.25744390818962	0.570092330703291	68.6829170563219
FBN1	vsg0Au	NWaYw1	345935	rs58897738	-2.41561	1.76298629567769	0.170630316920911	-5.87106	1.03984230054893	0.0893127665368272	0.00281987145470898	2.82877088355967
FBN1	vsg0Au	NWaYw1	345935	rs605372	-1.12892	1.61533509954635	0.484627641584747	-4.29498	2.03713298821637	0.323381089719999	0.0136368362219926	7.66859170896556
FBN1	vsg0Au	NWaYw1	345935	rs75306398	0.263495522231229	1.17481965317986	0.822534821110263	-2.03915	2.56614204246375	1.3014714672403	0.130139152389749	13.0155141549396
FBN1	vsg0Au	NWaYw1	345935	rs76612328	0.14840415302685	1.35741209125469	0.91294175232878	-2.51212	2.80893185188605	1.1599816117197	0.0810958455179184	16.5921858380589
FBN1	vsg0Au	NWaYw1	345935	rs79044045	0.310232681685135	1.22532585872569	0.800126169032009	-2.09141	2.71187136478749	1.36374239509659	0.123513353726765	15.0574271045866
FBN1	vsg0Au	NWaYw1	345935	rs809760	-0.197005	1.55058555419564	0.898899054332251	-3.23615	2.84214232284777	0.821186228970589	0.0393148468266801	17.1524723375829
FBN1	vsg0Au	NWaYw1	345935	rs924816	0.135158381002319	0.419641257695863	0.747391503127159	-0.687338	0.957655246086211	1.14471807159026	0.502912799834207	2.60557986167246
FBN1	vsg0Au	NWaYw1	345935	All - Inverse variance weighted	0.146697898435408	0.320542603748781	0.647200382843296	-0.481566	0.774961401783019	1.15800407533874	0.617815379448517	2.17050834781442
FBN1	vsg0Au	NWaYw1	345935	All - MR Egger	0.777525419636111	0.817452624422289	0.373202520306533	-0.824682	2.3797325635038	2.17608071073469	0.438374494242767	10.8020136249287
GLS	GPe9jb	bLDV3d	345935	rs115938555	1.15020058569096	1.05773125509029	0.27685020712297	-0.922953	3.22335384566794	3.15882646153535	0.397344079652261	25.1122015529423
GLS	GPe9jb	bLDV3d	345935	rs116520924	0.551622240295611	2.20266090146273	0.802251366774914	-3.76559	4.86883760716256	1.73606705265865	0.023153874983261	130.169520804004
GLS	GPe9jb	bLDV3d	345935	rs116681266	-0.241007	1.21592521918546	0.842881959666655	-2.62422	2.14220675042949	0.785836377632906	0.0724962742006776	8.51821447681287
GLS	GPe9jb	bLDV3d	345935	rs117660443	-0.778195	0.468315176912134	0.096574690067809	-1.69609	0.139702500118021	0.459234068093447	0.183398665913313	1.14993164343595
GLS	GPe9jb	bLDV3d	345935	rs13012785	-4.47302	2.23546555818162	0.0453996553150751	-8.85453	-0.0915034	0.0114128441213011	0.000142733917961944	0.912558225801981
GLS	GPe9jb	bLDV3d	345935	rs13410837	3.61379838403414	2.19047308938796	0.0989879696993249	-0.679529	7.90712563923455	37.1067310855493	0.506855730472138	2716.57082888789
GLS	GPe9jb	bLDV3d	345935	rs145048940	1.65905511178378	1.10940268777864	0.134797307191824	-0.515374	3.83348437982992	5.25434373065774	0.597277077846703	46.2233175588034
GLS	GPe9jb	bLDV3d	345935	rs35672585	-0.0604007	1.76913977220262	0.97276449606373	-3.52791	3.4071132684765	0.94138725821319	0.0293660909725915	30.1780026069279
GLS	GPe9jb	bLDV3d	345935	rs3755311	0.497172177964196	1.64128076885525	0.76195296169542	-2.71974	3.71408248492048	1.64406556621429	0.0658920073736656	41.0209324885702
GLS	GPe9jb	bLDV3d	345935	rs3860472	-3.21987	2.2844855864398	0.158701719793609	-7.69746	1.25772022738921	0.0399601919350935	0.000453977340730009	3.51739348250681
GLS	GPe9jb	bLDV3d	345935	rs41382444	-2.44754	1.65223778824779	0.13851451058196	-5.68592	0.790850934099355	0.0865065512544695	0.00339340581806884	2.20527216936314
GLS	GPe9jb	bLDV3d	345935	rs4366932	0.961255486755292	0.696261783136739	0.167403543546304	-0.403418	2.3259285817033	2.61497748295538	0.668033064983159	10.2361808042181
GLS	GPe9jb	bLDV3d	345935	rs4438514	-0.949097	1.05645479681545	0.368983442976747	-3.01975	1.12155442879297	0.387090418787073	0.0488134995271325	3.0696220055574
GLS	GPe9jb	bLDV3d	345935	rs45526631	-1.15614	1.92663931060017	0.548452279533069	-4.93235	2.62007347721685	0.314698710787604	0.0072095220458321	13.7367328848981
GLS	GPe9jb	bLDV3d	345935	rs62179713	0.850196415132495	1.2294409182015	0.489231953602236	-1.55951	3.25990061480743	2.34010643910586	0.210239528882846	26.0469483328999
GLS	GPe9jb	bLDV3d	345935	rs62181023	1.65134677017702	1.26973178887923	0.193413315456583	-0.837328	4.14002107638031	5.21399715662777	0.432865797276304	62.8041
GLS	GPe9jb	bLDV3d	345935	rs6733720	-0.615508	1.0814971067714	0.569270528663935	-2.73524	1.50422603741197	0.540366161771382	0.0648782643562488	4.50066893257466
GLS	GPe9jb	bLDV3d	345935	rs72913156	-1.04608	1.20936570908585	0.387047507817723	-3.41644	1.32427466279569	0.351311450001323	0.0328291343055812	3.75945749142248
GLS	GPe9jb	bLDV3d	345935	rs7562400	-0.593764	0.372923684171085	0.111343033492676	-1.32469	0.137166743758926	0.552244896938405	0.265884281132402	1.14701939090052
GLS	GPe9jb	bLDV3d	345935	rs887695	1.92623905106604	0.987502111632198	0.0511025456967852	-0.00926509	3.86174318986515	6.86364780951067	0.990777700943373	47.5481646469686
GLS	GPe9jb	bLDV3d	345935	All - Inverse variance weighted	-0.166429	0.258530244113519	0.5197369619243	-0.673148	0.340290194878606	0.846682858520353	0.510100067336707	1.40535535832228
GLS	GPe9jb	bLDV3d	345935	All - MR Egger	-0.661398	0.572821776169931	0.263341028747787	-1.78413	0.461333079853532	0.516129486867726	0.167943396367946	1.58618709026648
HAT1	9FIfUG	ESnVc0	345935	rs10166352	-0.166862	0.476659027533234	0.726289157707833	-1.10111	0.767389569251437	0.846316289394191	0.332500532069381	2.15413568584755
HAT1	9FIfUG	ESnVc0	345935	rs10185928	-0.957948	1.11211769181456	0.389032882912404	-3.1377	1.22180301063775	0.383679517263413	0.0433825348675829	3.39330037806266
HAT1	9FIfUG	ESnVc0	345935	rs10201430	-0.342561	0.405401642842359	0.398115523916768	-1.13715	0.452026233424733	0.709949820677642	0.320732381355741	1.5714931736848
HAT1	9FIfUG	ESnVc0	345935	rs112817830	-2.96245	1.42323626574776	0.0373894660117656	-5.75199	-0.172903	0.0516923218125353	0.00317645620789975	0.841219258028899
HAT1	9FIfUG	ESnVc0	345935	rs115242634	-2.35756	1.79090821925512	0.188039098998348	-5.86774	1.15262466774051	0.0946513212595484	0.00282927282755239	3.16649300446878
HAT1	9FIfUG	ESnVc0	345935	rs11684782	-1.1503	1.79589300206392	0.521838174498053	-4.67025	2.3696548009293	0.316543222381261	0.00936996641395604	10.6937001915258
HAT1	9FIfUG	ESnVc0	345935	rs137930099	-0.279432	0.885345258228636	0.752291621234258	-2.01471	1.45584481240081	0.756213228925748	0.1333592586117	4.2881045797306
HAT1	9FIfUG	ESnVc0	345935	rs142300408	0.296867307975064	1.24501696620967	0.811536443745561	-2.14337	2.73710056174602	1.3456367323383	0.117259488941014	15.4421465739884
HAT1	9FIfUG	ESnVc0	345935	rs146230954	-1.27487	1.55388260843207	0.411963273966411	-4.32048	1.77073688507323	0.27946645053557	0.0132934620476685	5.87518109991885
HAT1	9FIfUG	ESnVc0	345935	rs146701232	0.83557526824174	2.31481084505412	0.718122520440459	-3.70145	5.37260452454782	2.3061403160554	0.0246876048790539	215.423212717097
HAT1	9FIfUG	ESnVc0	345935	rs149148283	1.66203321713754	1.16822694349408	0.154823948779891	-0.627692	3.95175802638594	5.27001504368056	0.533822660238035	52.0267508843392
HAT1	9FIfUG	ESnVc0	345935	rs184513867	-3.18908	1.94232212464305	0.100612219329781	-6.99604	0.617866625073171	0.0412095711876281	0.000915503744697556	1.85496647862343
HAT1	9FIfUG	ESnVc0	345935	rs2090279	-2.15091	1.51187763197079	0.154831109802717	-5.11419	0.812373395216297	0.116378582070465	0.00601086314801425	2.25324949698884
HAT1	9FIfUG	ESnVc0	345935	rs2357319	-2.79374	1.47155436947253	0.0576305049290487	-5.67799	0.0905034690700974	0.0611917382130154	0.00342042776151649	1.09472530531388
HAT1	9FIfUG	ESnVc0	345935	rs71415272	0.587345613593986	1.84714182613265	0.750503616662189	-3.03305	4.20774359281398	1.79920628269326	0.0481683859810743	67.2047273694157
HAT1	9FIfUG	ESnVc0	345935	rs72877602	-0.0969642	1.71176842539283	0.954827472140474	-3.45203	3.25810188442614	0.907588470587782	0.0316812472320052	26.0001390068926
HAT1	9FIfUG	ESnVc0	345935	rs77269059	0.151581812203801	1.39792206921634	0.913651698403334	-2.58835	2.89150906786782	1.16367	0.0751442677257522	18.0204832251701
HAT1	9FIfUG	ESnVc0	345935	rs78895242	-2.07064	1.3359225760232	0.121147936735139	-4.68905	0.547763992746146	0.126104511907436	0.00919539461797097	1.72938178121622
HAT1	9FIfUG	ESnVc0	345935	All - Inverse variance weighted	-0.511825	0.232447469110604	0.0276725893676463	-0.967422	-0.0562283	0.599400451768734	0.380061419197571	0.945323264695264
HAT1	9FIfUG	ESnVc0	345935	All - MR Egger	0.368875265066866	0.44600255420124	0.420361762134881	-0.50529	1.2430402713013	1.44610721233799	0.603330740346667	3.46613545395408
LDHA	LFXQIx	lXOIlL	345935	rs17851143	-0.0506347	1.17807681741103	0.965716804768106	-2.35967	2.25839582733068	0.950625837666049	0.0944518312251229	9.5677285608615
LDHA	LFXQIx	lXOIlL	345935	rs2658563	0.339159595432323	1.20447799631264	0.778263870510554	-2.02162	2.6999364682051	1.40376736219526	0.132441097794761	14.8787864188376
LDHA	LFXQIx	lXOIlL	345935	rs34670032	0.232809467765587	1.15406225218932	0.840127476420371	-2.02915	2.49477148205666	1.26214097787569	0.131446869066644	12.1189638014531
LDHA	LFXQIx	lXOIlL	345935	rs6486423	0.429334935978498	0.479302362250314	0.370386472320971	-0.510098	1.36876756598911	1.53623548877454	0.600436916843412	3.93050362289068
LDHA	LFXQIx	lXOIlL	345935	rs7118531	-1.83409	1.74261417029391	0.292572471733711	-5.24962	1.58143095258068	0.159758365452549	0.00524953070986334	4.86190799572149
LDHA	LFXQIx	lXOIlL	345935	All - Inverse variance weighted	0.239224274082312	0.382279151550707	0.531456460470556	-0.510043	0.988491411121697	1.27026339179631	0.600469840347665	2.68717756682605
LDHA	LFXQIx	lXOIlL	345935	All - MR Egger	0.831563860075635	0.949387568821434	0.445562666259249	-1.02924	2.69236349496565	2.29690797568227	0.357279898559617	14.7665353411213
PGAM1	51wXKK	AMYwZM	345935	rs113166508	0.364506117604711	0.522471136560368	0.485391160641848	-0.659537	1.38854954526303	1.43980273929647	0.517090531740761	4.00903091593428
PGAM1	51wXKK	AMYwZM	345935	rs140132747	1.82520207687408	0.613505252581204	0.00292951263945061	0.622731781814922	3.02767237193324	6.20404858718719	1.86401317023456	20.6491131537101
PGAM1	51wXKK	AMYwZM	345935	rs2211243	-0.0100725	0.374029729266056	0.978515804212646	-0.743171	0.723025760625475	0.98997804908969	0.47560348904676	2.06065884765423
PGAM1	51wXKK	AMYwZM	345935	rs34533779	0.59591261012716	1.00332977491125	0.55255562828154	-1.37061	2.5624389689532	1.81468629058909	0.253951049586661	12.9674058784632
PGAM1	51wXKK	AMYwZM	345935	rs4561136	0.723403065930526	0.506369279552697	0.153117011764068	-0.269081	1.71588685385381	2.06143649186477	0.764081574971375	5.56160565728982
PGAM1	51wXKK	AMYwZM	345935	rs60890987	0.197423313170727	0.172994637539275	0.253782296535366	-0.141646	0.536492802747705	1.21825963691855	0.867928295672548	1.70999902911894
PGAM1	51wXKK	AMYwZM	345935	rs61863282	-0.0248302	0.626373629234462	0.968379170181804	-1.25252	1.20286210296963	0.975475523635697	0.285782992507168	3.32963305081379
PGAM1	51wXKK	AMYwZM	345935	rs61863284	0.102722296611842	1.17111624594008	0.930104666591279	-2.19267	2.39811013865439	1.10818361999498	0.111618826678062	11.0023637783548
PGAM1	51wXKK	AMYwZM	345935	rs7074007	0.166594164290594	0.345794949068204	0.62996825066437	-0.511164	0.844352264464273	1.18127476453361	0.599797047062398	2.32647038887266
PGAM1	51wXKK	AMYwZM	345935	rs74593197	1.24182621651101	0.67896591008977	0.0674001450707779	-0.088947	2.57259940028696	3.46192992898784	0.91489409162389	13.0998319291243
PGAM1	51wXKK	AMYwZM	345935	rs7474809	0.894271856073051	0.618806985911907	0.148414422802341	-0.31859	2.10713354846039	2.44555442539343	0.727173748411738	8.22463195436339
PGAM1	51wXKK	AMYwZM	345935	All - Inverse variance weighted	0.330753307450571	0.128430189925964	0.0100137304811245	0.0790301351956814	0.582476479705461	1.39201634988539	1.08223693500072	1.79046700004464
PGAM1	51wXKK	AMYwZM	345935	All - MR Egger	0.245003739364385	0.229675962205677	0.31386886139425	-0.205161	0.695168625287512	1.27762609070545	0.814516049376685	2.00404697844868
S100A10	Brs9RQ	3jta50	345935	rs114835215	0.998553672670409	1.16966146672964	0.39326475289662	-1.29398	3.2910901474605	2.71435314492705	0.274176614406425	26.8721422916612
S100A10	Brs9RQ	3jta50	345935	rs12033248	1.13223129264341	1.54087138956223	0.462461704156611	-1.88788	4.15233921618538	3.10257152755591	0.151392930856988	63.5825598270088
S100A10	Brs9RQ	3jta50	345935	rs2932571	0.732945153085474	0.767815403300816	0.339787548809808	-0.771973	2.23786334355507	2.08120104611849	0.462100426852037	9.37328239203637
S100A10	Brs9RQ	3jta50	345935	rs3007692	0.389490292425224	0.452955398838033	0.389851538041032	-0.498302	1.27728287414777	1.47622815741275	0.607561247877878	3.58688046736037
S100A10	Brs9RQ	3jta50	345935	rs55883933	-2.31629	1.74324045393809	0.183937403009267	-5.73305	1.10045719380626	0.0986384537525547	0.00323720367329076	3.00553982406809
S100A10	Brs9RQ	3jta50	345935	rs58001094	-1.57871	1.48034189167848	0.286219540835371	-4.48018	1.32275710966109	0.206240359221418	0.0113313381318882	3.75375664168725
S100A10	Brs9RQ	3jta50	345935	rs868360	0.934055701595264	1.37626380349918	0.497334662456256	-1.76342	3.63153275645367	2.54480926345141	0.17145724336859	37.7706655030387
S100A10	Brs9RQ	3jta50	345935	rs998500	0.518176970936583	1.51845099794428	0.732912625063891	-2.45799	3.49434092690738	1.67896405776505	0.0856071060194336	32.928578459678
S100A10	Brs9RQ	3jta50	345935	rs999992	-1.06233	1.64103872528987	0.517405663999628	-4.27876	2.15411003003806	0.345650935005524	0.0138598130592738	8.62021503170643
S100A10	Brs9RQ	3jta50	345935	All - Inverse variance weighted	0.324076471138183	0.318775676402653	0.309330141143643	-0.300724	0.948876796887383	1.38275304377561	0.740282170031526	2.58280701261424
S100A10	Brs9RQ	3jta50	345935	All - MR Egger	0.820951688713361	0.512903977744042	0.153500005421368	-0.18434	1.82624348509168	2.27266167513653	0.831652904193928	6.21051289977818
TAGLN2	sbDb8i	Ljnxtc	345935	rs117992632	1.00235844815236	1.17541544041576	0.393787135791428	-1.30146	3.30617271136724	2.72470032108088	0.272135325806202	27.2805150073944
TAGLN2	sbDb8i	Ljnxtc	345935	rs12058277	0.237981015462995	1.78884813836369	0.894164991649584	-3.26816	3.74412336665582	1.26868510719692	0.0380763724179702	42.2719339845416
TAGLN2	sbDb8i	Ljnxtc	345935	rs12122337	0.99713893573899	0.936873538990176	0.287181010056941	-0.839133	2.83341107215973	2.71051576437004	0.432084892044258	17.0033617101011
TAGLN2	sbDb8i	Ljnxtc	345935	rs17374411	0.569550630703382	1.07439969641608	0.596035274015276	-1.53627	2.67537403567889	1.76747262502139	0.215181639149414	14.5177789915005
TAGLN2	sbDb8i	Ljnxtc	345935	rs2789422	0.808859334258317	0.325728285430493	0.0130195776503699	0.170431894814551	1.44728677370208	2.24534533688688	1.18581688890454	4.25156339823857
TAGLN2	sbDb8i	Ljnxtc	345935	rs2840587	1.83538651916405	1.61313190788137	0.255213058146173	-1.32635	4.99712505861154	6.26755620790487	0.265443830925825	147.987092720282
TAGLN2	sbDb8i	Ljnxtc	345935	rs41265763	3.46104133978425	1.77408550010957	0.0510704223095317	-0.0161662	6.93824891999901	31.8501260550992	0.983963731903789	1030.96333414949
TAGLN2	sbDb8i	Ljnxtc	345935	rs4147084	0.908099475580067	0.597715706899677	0.128691208223006	-0.263423	2.07962226110343	2.47960550158002	0.768416550088412	8.0014458860347
TAGLN2	sbDb8i	Ljnxtc	345935	rs6676862	-0.44571	1.64799230180976	0.78680941364086	-3.67577	2.78435540011347	0.640369765140911	0.0253297819599885	16.1893788408596
TAGLN2	sbDb8i	Ljnxtc	345935	rs7521729	-0.215709	1.38422923551438	0.876164241655649	-2.9288	2.49737997578396	0.805969542360435	0.0534612264313193	12.1506173085498
TAGLN2	sbDb8i	Ljnxtc	345935	rs7550537	-0.316284	1.43790663046361	0.825901004950481	-3.13458	2.50201264906714	0.728852174032025	0.0435179691467327	12.2070377365276
TAGLN2	sbDb8i	Ljnxtc	345935	rs77614200	1.00216136248056	1.00256857173353	0.317507108337076	-0.962873	2.96719576307827	2.7241633746016	0.381794398872183	19.4373362035759
TAGLN2	sbDb8i	Ljnxtc	345935	All - Inverse variance weighted	0.816234962404785	0.233527769681722	0.000473640514908933	0.358520533828611	1.27394939098096	2.26196739285098	1.43121042005589	3.57494356848048
TAGLN2	sbDb8i	Ljnxtc	345935	All - MR Egger	0.849777739079828	0.418418480559371	0.0696964546581565	0.0296775171834607	1.6698779609762	2.3391268976487	1.03012228364848	5.31151954496575

## Sheet: Table S4
Supplementary Table S4: All MR Method effects of Succinylation genes on PAH
id	nsnp	method	b	se	or	or_lci95	or_uci95	pvalue
CPT1A	20	MR Egger	-0.432672	0.385906379304846	0.648773523378014	0.304510993494197	1.3822393727284	0.276945691945063
CPT1A	20	Weighted median	-0.0933238	0.308935150103898	0.910898496957247	0.497163316866231	1.6689406551333	0.762589407485855
CPT1A	20	Inverse variance weighted	0.292421095315726	0.244417488338456	1.33966702638968	0.829744728245265	2.16296371703524	0.231540481767409
CPT1A	20	Simple mode	-0.251705	0.538304317370995	0.7774742076121	0.270689933218676	2.23305734466951	0.645397455818675
CPT1A	20	Weighted mode	-0.251705	0.324190887977507	0.7774742076121	0.411840578705702	1.46771876001565	0.447065678596497
CTBP1	32	MR Egger	-0.308614	0.230348576694723	0.734464351331584	0.467621051783833	1.15357912420566	0.1903815618954
CTBP1	32	Weighted median	0.15358780146226	0.175898292286956	1.16601016002486	0.825989802300804	1.64600057953994	0.382574484101842
CTBP1	32	Inverse variance weighted	0.119269588653228	0.116954157052603	1.12667361577252	0.895869468435259	1.41694016952611	0.307824380626208
CTBP1	32	Simple mode	-0.0641322	0.304713068776902	0.937880965499246	0.516143807675279	1.70421632956835	0.834680006669882
CTBP1	32	Weighted mode	0.0217564295093942	0.19103111722409	1.02199482637099	0.70281290522682	1.48613296278614	0.910059842545102
ENO1	12	MR Egger	-0.199571	0.463135752178425	0.819082364404978	0.330444451675228	2.03028350537605	0.675673021708364
ENO1	12	Weighted median	0.118875369167754	0.252404613747221	1.12622954661552	0.686713795652273	1.84704748863393	0.637661116661217
ENO1	12	Inverse variance weighted	0.117140201536963	0.195883577702781	1.12427704401094	0.765832646120695	1.65048967041653	0.54983372648748
ENO1	12	Simple mode	0.186828467531431	0.37615281212478	1.20542049856135	0.576701173082599	2.51956931279518	0.629189489979119
ENO1	12	Weighted mode	0.161265072909845	0.263586920226651	1.17499638724918	0.700917357822225	1.9697279495806	0.553098586471451
FBN1	9	MR Egger	0.777525419636111	0.817452624422289	2.17608071073469	0.438374494242767	10.8020136249287	0.373202520306533
FBN1	9	Weighted median	0.138972258352035	0.385505274974446	1.14909222184953	0.539766802133512	2.44626555226435	0.718477898382689
FBN1	9	Inverse variance weighted	0.146697898435408	0.320542603748781	1.15800407533874	0.617815379448517	2.17050834781442	0.647200382843296
FBN1	9	Simple mode	0.198907618415021	0.664275701663772	1.22006924876247	0.331849821645351	4.48567054939288	0.772239789486827
FBN1	9	Weighted mode	0.151695363212192	0.41977960452484	1.16380564441082	0.51115998189734	2.64974494469426	0.727181277529394
GLS	20	MR Egger	-0.661398	0.572821776169931	0.516129486867726	0.167943396367946	1.58618709026648	0.263341028747787
GLS	20	Weighted median	-0.590167	0.302719085674848	0.554234617129659	0.30620618609112	1.00316722776284	0.051229308166183
GLS	20	Inverse variance weighted	-0.166429	0.258530244113519	0.846682858520353	0.510100067336707	1.40535535832228	0.5197369619243
GLS	20	Simple mode	-0.392921	0.658816753182103	0.675082101997855	0.185592512949814	2.45557235684975	0.557945046502027
GLS	20	Weighted mode	-0.613048	0.296851535719613	0.541697433164707	0.302741284476025	0.969263606069131	0.0528247307391257
HAT1	18	MR Egger	0.368875265066866	0.44600255420124	1.44610721233799	0.603330740346667	3.46613545395408	0.420361762134881
HAT1	18	Weighted median	-0.304115	0.306953567536301	0.73777628528505	0.404241167778445	1.34650770509186	0.321807049397223
HAT1	18	Inverse variance weighted	-0.511825	0.232447469110604	0.599400451768734	0.380061419197571	0.945323264695264	0.0276725893676463
HAT1	18	Simple mode	-0.144435	0.595910110089936	0.865511431939104	0.269168281887833	2.78305465102847	0.811388259292147
HAT1	18	Weighted mode	-0.270047	0.322011702400667	0.763343329446427	0.406086002681472	1.43490057466328	0.413316305883108
LDHA	5	MR Egger	0.831563860075635	0.949387568821434	2.29690797568227	0.357279898559617	14.7665353411213	0.445562666259249
LDHA	5	Weighted median	0.384923232707794	0.450102980694558	1.46950150745937	0.608183514527766	3.55063007931427	0.39244638374434
LDHA	5	Inverse variance weighted	0.239224274082312	0.382279151550707	1.27026339179631	0.600469840347665	2.68717756682605	0.531456460470556
LDHA	5	Simple mode	0.306768007448574	0.628572944675133	1.35902564766995	0.396438259366187	4.65886091311561	0.651066210685174
LDHA	5	Weighted mode	0.393361475110232	0.448873647998192	1.48195398200073	0.614816841048342	3.57210059669645	0.430325213006308
PGAM1	11	MR Egger	0.245003739364385	0.229675962205677	1.27762609070545	0.814516049376685	2.00404697844868	0.31386886139425
PGAM1	11	Weighted median	0.194684152752502	0.149455152472429	1.21492719447281	0.90642413156694	1.62842982271216	0.192702510445936
PGAM1	11	Inverse variance weighted	0.330753307450571	0.128430189925964	1.39201634988539	1.08223693500072	1.79046700004464	0.0100137304811245
PGAM1	11	Simple mode	0.200709096870791	0.264148449694306	1.22226915817842	0.728314830690111	2.05123091289877	0.464889631473398
PGAM1	11	Weighted mode	0.179405233833188	0.152317018221895	1.19650551045383	0.887686958918295	1.61275934287794	0.266130138034658
S100A10	9	MR Egger	0.820951688713361	0.512903977744042	2.27266167513653	0.831652904193928	6.21051289977818	0.153500005421368
S100A10	9	Weighted median	0.453868668357301	0.39239684781455	1.57439121651216	0.729621659856604	3.39725071089281	0.247412412296609
S100A10	9	Inverse variance weighted	0.324076471138183	0.318775676402653	1.38275304377561	0.740282170031526	2.58280701261424	0.309330141143643
S100A10	9	Simple mode	0.805582319541162	0.580270027960766	2.23799935019999	0.717668916572378	6.97904141566713	0.202483158254645
S100A10	9	Weighted mode	0.538817874835436	0.421791336881194	1.71397952580927	0.749841711955812	3.91779460658555	0.237265985485068
TAGLN2	12	MR Egger	0.849777739079828	0.418418480559371	2.3391268976487	1.03012228364848	5.31151954496575	0.0696964546581565
TAGLN2	12	Weighted median	0.839079220894188	0.283337080502165	2.31423509611369	1.32808564821176	4.03263455733872	0.00306227109866929
TAGLN2	12	Inverse variance weighted	0.816234962404785	0.233527769681722	2.26196739285098	1.43121042005589	3.57494356848048	0.000473640514908933
TAGLN2	12	Simple mode	0.866767957915351	0.472109013054632	2.37921	0.943116268389507	6.00205327689495	0.0935184795746333
TAGLN2	12	Weighted mode	0.842809155812176	0.291126069421323	2.32288316073994	1.31285224910475	4.10997214814435	0.0145749704483643

## Sheet: Table S5
Supplementary Table S5: The result of MR analysis and sensitivity analysis for PAH susceptibility
EXPOSE	OUTCOME	METHOD	nSNPs	HORIZONTAL PLEIOTROPY				HETEROGENEITY
				MR-EGGER RGRESSION			MR-PRESSO	Q	Q DEGREES OF FREEDOM	Q P-VALUE
				MR-EGGER INTERCEPT	SE	P-VALUE	GLOBAL TEXT P-VALUE
TAGLN2	PAH	MR-Egger	28	0.0177541	0.0104233	0.100437	0.172	4.65288	10	0.913128
		Inverse Variance Weighted						4.66221	11	0.946416

## Sheet: Table S6
Supplementary Table S6: Methylation sites of TAGLN2
Probe ID	Basic Information	Hyper	Hypo	Cor(age)	Sex difference score	Ancestry (Hyper)	Ancestry (Hypo)
cg14086160	Location:chr1 159895389 CpG Island: Island Related Gene: TAGLN2	0.407932	0.013175	0.136392	-0.000298611	0.344915	0.0128546
cg15641364	Location:chr1 159892206 CpG Island: Shelf Related Gene: TAGLN2	0.466113	0.31363	0.272253	-0.000721509	0.34885	0.137365
cg16015499	Location:chr1 159888603 CpG Island: Open sea Related Gene: TAGLN2	0.154489	0.59288	0.090406	-0.00471157	0.10167	0.537323
cg03138854	Location:chr1 159895315 CpG Island: Island Related Gene: TAGLN2	0.330828	0.0112875	-0.0760987	-0.000225651	0.287068	0.00971508
cg03651478	Location:chr1 159893671 CpG Island: Shore Related Gene: TAGLN2	0.925495	0.0436233	0.273533	-0.00127948	0.126186	0.00694552
cg04116858	Location:chr1 159895664 CpG Island: Shore Related Gene: TAGLN2	0.6692	0.00726756	0.235813	-0.00210887	0.278507	0.00457238
cg04130057	Location:chr1 159895524 CpG Island: Shore Related Gene: TAGLN2	0.646819	0.00670639	0.21272	-0.000694009	0.155771	0.00378006
cg06992027	Location:chr1 159895302 CpG Island: Island Related Gene: TAGLN2	0.385857	0.0123316	0.14024	-0.000119183	0.239381	0.0137283
cg08661227	Location:chr1 159895006 CpG Island: Island Related Gene: TAGLN2	0.356885	0.00534903	-0.0216074	0.00018908	0.181882	0.00516272
cg13562386	Location:chr1 159895724 CpG Island: Shore Related Gene: TAGLN2	0.633383	0.0184657	0.284744	-0.00128389	0.161908	0.00801687
cg13892570	Location:chr1 159893182 CpG Island: Shore Related Gene: TAGLN2	0.750573	0.154474	0.275509	-0.00305176	0.310593	0.00693791
cg14633426	Location:chr1 159894721 CpG Island: Island Related Gene: TAGLN2	0.864017	0.00725651	0.00757497	0.000367941	0.241458	0.00310993
cg16107628	Location:chr1 159894061 CpG Island: Shore Related Gene: TAGLN2	0.748772	0.195891	-	-	-	-
cg18763326	Location:chr1 159895010 CpG Island: Island Related Gene: TAGLN2	0.503623	0.00593391	0.0124715	0.00063497	0.333644	0.00819189
cg21571466	Location:chr1 159895591 CpG Island: Shore Related Gene: TAGLN2	0.754879	0.0559885	0.275751	-0.00396996	0.106552	0.00561701
cg22339338	Location:chr1 159891638 CpG Island: Shelf Related Gene: TAGLN2	0.464819	0.364863	0.224666	0.0077543	0.575304	0.0895531
cg22698489	Location:chr1 159893696 CpG Island: Shore Related Gene: TAGLN2	0.898961	0.0664344	0.30478	-2.20508e-05	0.125485	0.00511187
cg26546310	Location:chr1 159895336 CpG Island: Island Related Gene: TAGLN2	0.285793	0.00556663	0.139028	0.000820655	0.131766	0.0024595

## Sheet: Table S7
Supplementary Table S7: Instrumental variables for DNA methylation sites
DNA methylation sites	SNP	effect_allele.exposure	other_allele.exposure	effect_allele.outcome	other_allele.outcome	beta.exposure	beta.outcome	eaf.exposure	eaf.outcome	remove	palindromic	ambiguous	id.outcome	pos.outcome	pval.outcome	se.outcome	outcome	mr_keep.outcome	pval_origin.outcome	data_source.outcome	se.exposure	pval.exposure	samplesize.exposure	chr.exposure	pos.exposure	exposure	mr_keep.exposure	pval_origin.exposure	id.exposure	data_source.exposure	action	SNP_index	mr_keep	samplesize.outcome	R2	f	meanf
cg03138854	rs1261878	T	G	T	G	0.202464	0.114167	0.2367	0.221293	FALSE	FALSE	FALSE	rOmWqw	113137598	0.246244	0.0984606	outcome	TRUE	reported	textfile	0.0100469	1e-200	26685	11	113008320	exposure	TRUE	reported	tDDqGl	textfile	2	1	TRUE	NA	0.0149900818644884	406.067337014487	406.067337014487
cg04130057	rs7513326	A	G	A	G	0.138724	0.155057	0.5038	0.471894	FALSE	FALSE	FALSE	3tUtDj	159925746	0.0595086	0.0822838	outcome	TRUE	reported	textfile	0.009118	2.842e-52	23262	1	159895536	exposure	TRUE	reported	yCoPhn	textfile	2	1	TRUE	NA	0.00985267803685475	231.453730221543	231.453730221543
cg13892570	rs1320568	G	A	G	A	0.301485	-0.164237	0.4651	0.486344	FALSE	FALSE	FALSE	ak0RaX	159942556	0.0475423	0.0828878	outcome	TRUE	reported	textfile	0.010417	3.57e-184	17727	1	159912346	exposure	TRUE	reported	iGxv9Y	textfile	2	1	TRUE	NA	0.0451191198441143	837.524780165635	488.107263316019
cg13892570	rs2153208	T	C	T	C	-0.144204	0.122985	0.1	0.0725321	FALSE	FALSE	FALSE	ak0RaX	159927537	0.433762	0.157115	outcome	TRUE	reported	textfile	0.015575	2.07e-20	22364	1	159897327	exposure	TRUE	reported	iGxv9Y	textfile	2	1	TRUE	NA	0.00381844300494634	85.7153215465863	488.107263316019
cg13892570	rs2252815	G	A	G	A	-0.404617	0.21299	0.5256	0.488247	FALSE	FALSE	FALSE	ak0RaX	159919896	0.00723769	0.0793052	outcome	TRUE	reported	textfile	0.0090475	1e-200	22389	1	159889686	exposure	TRUE	reported	iGxv9Y	textfile	2	1	TRUE	NA	0.0820045169095072	1999.83023214088	488.107263316019
cg13892570	rs2501350	G	C	G	C	0.0724011	0.0727371	0.4066	0.432885	FALSE	TRUE	TRUE	ak0RaX	159847214	0.378727	0.0826329	outcome	TRUE	reported	textfile	0.0092396	4.654e-15	24387	1	159817004	exposure	TRUE	reported	iGxv9Y	textfile	2	1	FALSE	NA	0.00251150187688875	61.3971723816043	488.107263316019
cg13892570	rs68137053	C	T	C	T	-0.149964	0.26183	0.1204	0.103428	FALSE	FALSE	FALSE	ak0RaX	159959519	0.0525122	0.13504	outcome	TRUE	reported	textfile	0.0148853	7.154e-24	21735	1	159929309	exposure	TRUE	reported	iGxv9Y	textfile	2	1	TRUE	NA	0.00464807947691576	101.488437595743	488.107263316019
cg13892570	rs7514472	T	C	T	C	-0.146237	-0.0325085	0.1141	0.129645	FALSE	FALSE	FALSE	ak0RaX	159882955	0.790096	0.122127	outcome	TRUE	reported	textfile	0.0135933	5.431e-27	27255	1	159852745	exposure	TRUE	reported	iGxv9Y	textfile	2	1	TRUE	NA	0.00422842152241074	115.726512225267	488.107263316019
cg13892570	rs7521729	A	C	A	C	0.214702	0.0199763	0.1193	0.116908	FALSE	FALSE	FALSE	ak0RaX	159875029	0.876165	0.12819	outcome	TRUE	reported	textfile	0.0146396	1.067e-48	22388	1	159844819	exposure	TRUE	reported	iGxv9Y	textfile	2	1	TRUE	NA	0.00951585046654868	215.068387156421	488.107263316019
cg15641364	rs115439332	T	C	T	C	-0.541532	0.0746257	0.0199	0.0134239	FALSE	FALSE	FALSE	5KVFmR	159915892	0.833444	0.354875	outcome	TRUE	reported	textfile	0.0560813	4.627e-22	8755	1	159885682	exposure	TRUE	reported	sovtbw	textfile	2	1	TRUE	NA	0.0105379096990375	93.2206746471904	837.254254133405
cg15641364	rs12046230	T	C	T	C	-0.103973	0.296317	0.0843	0.0979951	FALSE	FALSE	FALSE	5KVFmR	160082075	0.0314913	0.13777	outcome	TRUE	reported	textfile	0.0159055	6.28e-11	25432	1	160051865	exposure	TRUE	reported	sovtbw	textfile	2	1	TRUE	NA	0.00167739129058771	42.7277316445726	837.254254133405
cg15641364	rs12122337	G	A	G	A	-0.47546	0.180829	0.0744	0.0627851	FALSE	FALSE	FALSE	5KVFmR	159916632	0.287183	0.1699	outcome	TRUE	reported	textfile	0.0193894	8.67e-133	18802	1	159886422	exposure	TRUE	reported	sovtbw	textfile	2	1	TRUE	NA	0.0309901163989544	601.246899706766	837.254254133405
cg15641364	rs13052	C	T	C	T	0.709116	-0.218592	0.4604	0.485288	FALSE	FALSE	FALSE	5KVFmR	159927336	0.00573509	0.0791267	outcome	TRUE	reported	textfile	0.0076052	1e-200	25608	1	159897126	exposure	TRUE	reported	sovtbw	textfile	2	1	TRUE	NA	0.253452004445368	8693.2013272724	837.254254133405
cg15641364	rs2185214	G	A	G	A	-0.200302	0.123086	0.1271	0.15054	FALSE	FALSE	FALSE	5KVFmR	160006961	0.281629	0.114321	outcome	TRUE	reported	textfile	0.0136159	5.489e-49	24139	1	159976751	exposure	TRUE	reported	sovtbw	textfile	2	1	TRUE	NA	0.00888553751469765	216.392986996129	837.254254133405
cg15641364	rs2494500	C	T	C	T	0.350549	-0.0166206	0.024	0.047463	FALSE	FALSE	FALSE	5KVFmR	159856258	0.931609	0.193666	outcome	TRUE	reported	textfile	0.0408827	9.951e-18	14980	1	159826048	exposure	TRUE	reported	sovtbw	textfile	2	1	TRUE	NA	0.00488405663872721	73.5124392518131	837.254254133405
cg15641364	rs2501346	C	T	C	T	0.121503	0.0501348	0.415	0.443929	FALSE	FALSE	FALSE	5KVFmR	159848514	0.543399	0.0825017	outcome	TRUE	reported	textfile	0.008762	1.005e-43	26792	1	159818304	exposure	TRUE	reported	sovtbw	textfile	2	1	TRUE	NA	0.00712613921937681	192.279480030834	837.254254133405
cg15641364	rs2501352	A	T	A	T	0.151007	0.0556494	0.265	0.27628	FALSE	TRUE	FALSE	5KVFmR	159846352	0.546369	0.0922554	outcome	TRUE	reported	textfile	0.0103723	5.14e-48	23609	1	159816142	exposure	TRUE	reported	sovtbw	textfile	2	1	TRUE	NA	0.00889783357654627	211.936936834202	837.254254133405
cg15641364	rs2840588	C	A	C	A	-0.235829	0.0815383	0.0595	0.06894	FALSE	FALSE	FALSE	5KVFmR	159961605	0.614287	0.161794	outcome	TRUE	reported	textfile	0.019343	3.432e-34	23885	1	159931395	exposure	TRUE	reported	sovtbw	textfile	2	1	TRUE	NA	0.00618480536727537	148.630960146696	837.254254133405
cg15641364	rs2840594	C	T	C	T	0.191859	0.0159201	0.2393	0.196856	FALSE	FALSE	FALSE	5KVFmR	159991402	0.877302	0.103116	outcome	TRUE	reported	textfile	0.010777	6.747e-71	23375	1	159961192	exposure	TRUE	reported	sovtbw	textfile	2	1	TRUE	NA	0.0133773292558053	316.907695279388	837.254254133405
cg15641364	rs2840595	A	G	A	G	-0.656543	0.159963	0.329	0.308306	FALSE	FALSE	FALSE	5KVFmR	159914319	0.0715896	0.0887838	outcome	TRUE	reported	textfile	0.0103725	1e-200	17028	1	159884109	exposure	TRUE	reported	sovtbw	textfile	2	1	TRUE	NA	0.190470682875936	4005.97455588961	837.254254133405
cg15641364	rs4074024	T	A	T	A	-0.183378	-0.0544686	0.0694	0.0371185	FALSE	TRUE	FALSE	5KVFmR	159858520	0.803308	0.21869	outcome	TRUE	reported	textfile	0.019146	9.907e-22	23282	1	159828310	exposure	TRUE	reported	sovtbw	textfile	2	1	TRUE	NA	0.00392472545466622	91.7276142873188	837.254254133405
cg15641364	rs41264841	T	C	T	C	-0.16309	0.122936	0.1459	0.113901	FALSE	FALSE	FALSE	5KVFmR	159943263	0.342132	0.129411	outcome	TRUE	reported	textfile	0.0193478	3.475e-17	10546	1	159913053	exposure	TRUE	reported	sovtbw	textfile	2	1	TRUE	NA	0.00669247737426522	71.0409211919768	837.254254133405
cg15641364	rs55725533	T	G	T	G	0.294415	0.0467391	0.0735	0.0612727	FALSE	FALSE	FALSE	5KVFmR	159998174	0.78538	0.171637	outcome	TRUE	reported	textfile	0.0182398	1.307e-58	21050	1	159967964	exposure	TRUE	reported	sovtbw	textfile	2	1	TRUE	NA	0.0122260228230261	260.518432682853	837.254254133405
cg15641364	rs6697199	G	T	G	T	-0.0800274	-0.085446	0.4737	0.502922	FALSE	FALSE	FALSE	5KVFmR	160153766	0.296379	0.0818267	outcome	TRUE	reported	textfile	0.0095532	5.428e-17	22149	1	160123556	exposure	TRUE	reported	sovtbw	textfile	2	1	TRUE	NA	0.00315828817306101	70.1682196269548	837.254254133405
cg15641364	rs68137053	C	T	C	T	-0.284836	0.26183	0.1203	0.103428	FALSE	FALSE	FALSE	5KVFmR	159959519	0.0525122	0.13504	outcome	TRUE	reported	textfile	0.0149238	3.3e-81	21391	1	159929309	exposure	TRUE	reported	sovtbw	textfile	2	1	TRUE	NA	0.0167442158360431	364.240961797797	837.254254133405
cg15641364	rs72702756	A	G	A	G	-0.346681	-0.0159042	0.0207	0.00650376	FALSE	FALSE	FALSE	5KVFmR	159948555	0.97472	0.501882	outcome	TRUE	reported	textfile	0.0363532	1.478e-21	20078	1	159918345	exposure	TRUE	reported	sovtbw	textfile	2	1	TRUE	NA	0.00450912862456162	90.9353052546059	837.254254133405
cg15641364	rs7514472	T	C	T	C	-0.338465	-0.0325085	0.1143	0.129645	FALSE	FALSE	FALSE	5KVFmR	159882955	0.790096	0.122127	outcome	TRUE	reported	textfile	0.0135353	5.24e-138	26911	1	159852745	exposure	TRUE	reported	sovtbw	textfile	2	1	TRUE	NA	0.0227084034210038	625.259062694088	837.254254133405
cg15641364	rs7521729	A	C	A	C	0.286233	0.0199763	0.1188	0.116908	FALSE	FALSE	FALSE	5KVFmR	159875029	0.876165	0.12819	outcome	TRUE	reported	textfile	0.0147247	3.612e-84	22044	1	159844819	exposure	TRUE	reported	sovtbw	textfile	2	1	TRUE	NA	0.0168529560032533	377.840587012881	837.254254133405
cg15641364	rs76423883	T	C	T	C	-0.341315	0.1488	0.0403	0.0318125	FALSE	FALSE	FALSE	5KVFmR	159935656	0.523349	0.233159	outcome	TRUE	reported	textfile	0.0242967	7.95e-45	22418	1	159905446	exposure	TRUE	reported	sovtbw	textfile	2	1	TRUE	NA	0.00872593101915055	197.322290420025	837.254254133405
cg16107628	rs1320568	G	A	G	A	0.275792	-0.164237	0.465	0.486344	FALSE	FALSE	FALSE	kVQHnI	159942556	0.0475423	0.0828878	outcome	TRUE	reported	textfile	0.0104346	6.12e-154	17727	1	159912346	exposure	TRUE	reported	BqT1ef	textfile	2	1	TRUE	NA	0.0379131183098503	698.492033132746	466.280699189562
cg16107628	rs2252815	G	A	G	A	-0.38631	0.21299	0.526	0.488247	FALSE	FALSE	FALSE	kVQHnI	159919896	0.00723769	0.0793052	outcome	TRUE	reported	textfile	0.0090581	1e-200	22389	1	159889686	exposure	TRUE	reported	BqT1ef	textfile	2	1	TRUE	NA	0.0751348458351075	1818.69085037521	466.280699189562
cg16107628	rs2501352	A	T	A	T	0.0786664	0.0556494	0.2656	0.27628	FALSE	TRUE	FALSE	kVQHnI	159846352	0.546369	0.0922554	outcome	TRUE	reported	textfile	0.0103197	2.48e-14	23953	1	159816142	exposure	TRUE	reported	BqT1ef	textfile	2	1	TRUE	NA	0.00242009372669058	58.1042826579203	466.280699189562
cg16107628	rs2840587	C	T	C	T	-0.0736107	0.107314	0.319	0.253668	FALSE	FALSE	FALSE	kVQHnI	159960314	0.255214	0.0943189	outcome	TRUE	reported	textfile	0.0099412	1.315e-13	23227	1	159930104	exposure	TRUE	reported	BqT1ef	textfile	2	1	TRUE	NA	0.00235497983193667	54.8235148685605	466.280699189562
cg16107628	rs6669634	T	C	T	C	-0.0922026	-0.0428075	0.1905	0.171978	FALSE	FALSE	FALSE	kVQHnI	159886196	0.693364	0.108567	outcome	TRUE	reported	textfile	0.011006	5.408e-17	27249	1	159855986	exposure	TRUE	reported	BqT1ef	textfile	2	1	TRUE	NA	0.00256897349294676	70.177103882005	466.280699189562
cg16107628	rs7521729	A	C	A	C	0.144787	0.0199763	0.1193	0.116908	FALSE	FALSE	FALSE	kVQHnI	159875029	0.876165	0.12819	outcome	TRUE	reported	textfile	0.0146703	5.649e-23	22388	1	159844819	exposure	TRUE	reported	BqT1ef	textfile	2	1	TRUE	NA	0.00433192603305481	97.396410220927	466.280699189562
cg18763326	rs77570237	C	T	C	T	0.364406	0.109926	0.0279	0.0237762	FALSE	FALSE	FALSE	vgH2FM	159927848	0.680998	0.267393	outcome	TRUE	reported	textfile	0.0306048	1.091e-32	20462	1	159897638	exposure	TRUE	reported	ocFYMO	textfile	2	1	TRUE	NA	0.00688091428584709	141.758937385836	141.758937385836
cg21571466	rs7551141	A	G	A	G	-0.120839	0.115216	0.4454	0.42313	FALSE	FALSE	FALSE	xWHWZS	159922990	0.164269	0.0828384	outcome	TRUE	reported	textfile	0.0094289	1e-200	22384	1	159892780	exposure	TRUE	reported	89SKEn	textfile	2	1	TRUE	NA	0.00728417136023186	164.230607270664	164.230607270664
cg22339338	rs12122337	G	A	G	A	-0.391602	0.180829	0.0742	0.0627851	FALSE	FALSE	FALSE	dJsnbG	159916632	0.287183	0.1699	outcome	TRUE	reported	textfile	0.0193314	3.06e-91	19146	1	159886422	exposure	TRUE	reported	7WPLid	textfile	2	1	TRUE	NA	0.0209833368071236	410.314772912536	689.28107475352
cg22339338	rs13052	C	T	C	T	0.607568	-0.218592	0.4605	0.485288	FALSE	FALSE	FALSE	dJsnbG	159927336	0.00573509	0.0791267	outcome	TRUE	reported	textfile	0.0078725	1e-200	25952	1	159897126	exposure	TRUE	reported	7WPLid	textfile	2	1	TRUE	NA	0.186665012825687	5955.67282757063	689.28107475352
cg22339338	rs192519218	A	T	A	T	0.272284	0.115983	0.0292	0.0315572	FALSE	TRUE	FALSE	dJsnbG	159999562	0.62432	0.236828	outcome	TRUE	reported	textfile	0.0274743	3.747e-23	25783	1	159969352	exposure	TRUE	reported	7WPLid	textfile	2	1	TRUE	NA	0.00379495732806433	98.2104995297095	689.28107475352
cg22339338	rs2185214	G	A	G	A	-0.162685	0.123086	0.1271	0.15054	FALSE	FALSE	FALSE	dJsnbG	160006961	0.281629	0.114321	outcome	TRUE	reported	textfile	0.0136343	8.06e-33	24139	1	159976751	exposure	TRUE	reported	7WPLid	textfile	2	1	TRUE	NA	0.00586345988690858	142.361059653046	689.28107475352
cg22339338	rs2501348	A	T	A	T	0.119905	0.0725401	0.4125	0.435843	FALSE	TRUE	TRUE	dJsnbG	159847488	0.37938	0.082522	outcome	TRUE	reported	textfile	0.0092001	7.95e-39	24389	1	159817278	exposure	TRUE	reported	7WPLid	textfile	2	1	FALSE	NA	0.00691639614593412	169.844867195775	689.28107475352
cg22339338	rs2501352	A	T	A	T	0.131974	0.0556494	0.2657	0.27628	FALSE	TRUE	FALSE	dJsnbG	159846352	0.546369	0.0922554	outcome	TRUE	reported	textfile	0.0102956	1.292e-37	23953	1	159816142	exposure	TRUE	reported	7WPLid	textfile	2	1	TRUE	NA	0.0068131472560176	164.301097500474	689.28107475352
cg22339338	rs2840588	C	A	C	A	-0.230691	0.0815383	0.0594	0.06894	FALSE	FALSE	FALSE	dJsnbG	159961605	0.614287	0.161794	outcome	TRUE	reported	textfile	0.0192174	3.373e-33	24229	1	159931395	exposure	TRUE	reported	7WPLid	textfile	2	1	TRUE	NA	0.00591238012498226	144.091154968768	689.28107475352
cg22339338	rs2840594	C	T	C	T	0.161164	0.0159201	0.2397	0.196856	FALSE	FALSE	FALSE	dJsnbG	159991402	0.877302	0.103116	outcome	TRUE	reported	textfile	0.0107134	3.825e-51	23719	1	159961192	exposure	TRUE	reported	7WPLid	textfile	2	1	TRUE	NA	0.00945062755787039	226.279012460943	689.28107475352
cg22339338	rs2840595	A	G	A	G	-0.558096	0.159963	0.3291	0.308306	FALSE	FALSE	FALSE	dJsnbG	159914319	0.0715896	0.0887838	outcome	TRUE	reported	textfile	0.0105834	1e-200	17372	1	159884109	exposure	TRUE	reported	7WPLid	textfile	2	1	TRUE	NA	0.137985015347532	2780.46177764872	689.28107475352
cg22339338	rs4074024	T	A	T	A	-0.154244	-0.0544686	0.0694	0.0371185	FALSE	TRUE	FALSE	dJsnbG	159858520	0.803308	0.21869	outcome	TRUE	reported	textfile	0.0191696	8.535e-16	23282	1	159828310	exposure	TRUE	reported	7WPLid	textfile	2	1	TRUE	NA	0.00277308766579119	64.7370022420566	689.28107475352
cg22339338	rs41264841	T	C	T	C	-0.153723	0.122936	0.1459	0.113901	FALSE	FALSE	FALSE	dJsnbG	159943263	0.342132	0.129411	outcome	TRUE	reported	textfile	0.0193523	1.967e-15	10546	1	159913053	exposure	TRUE	reported	7WPLid	textfile	2	1	TRUE	NA	0.00594748728853859	63.0855062166655	689.28107475352
cg22339338	rs4262538	T	C	T	C	-0.271819	0.105333	0.0412	0.0315811	FALSE	FALSE	FALSE	dJsnbG	159938255	0.65286	0.23418	outcome	TRUE	reported	textfile	0.0238599	4.568e-30	22768	1	159908045	exposure	TRUE	reported	7WPLid	textfile	2	1	TRUE	NA	0.00566800872326443	129.773443604235	689.28107475352
cg22339338	rs55725533	T	G	T	G	0.265314	0.0467391	0.0742	0.0612727	FALSE	FALSE	FALSE	dJsnbG	159998174	0.78538	0.171637	outcome	TRUE	reported	textfile	0.0180716	8.5e-49	21394	1	159967964	exposure	TRUE	reported	7WPLid	textfile	2	1	TRUE	NA	0.00997431100916659	215.520125872277	689.28107475352
cg22339338	rs6697199	G	T	G	T	-0.0673215	-0.085446	0.4735	0.502922	FALSE	FALSE	FALSE	dJsnbG	160153766	0.296379	0.0818267	outcome	TRUE	reported	textfile	0.0094825	1.252e-12	22493	1	160123556	exposure	TRUE	reported	7WPLid	textfile	2	1	TRUE	NA	0.00223584852845119	50.399154127988	689.28107475352
cg22339338	rs68137053	C	T	C	T	-0.258119	0.26183	0.1204	0.103428	FALSE	FALSE	FALSE	dJsnbG	159959519	0.0525122	0.13504	outcome	TRUE	reported	textfile	0.0148125	5.264e-68	21735	1	159929309	exposure	TRUE	reported	7WPLid	textfile	2	1	TRUE	NA	0.0137783569808864	303.628534604975	689.28107475352
cg22339338	rs7514472	T	C	T	C	-0.292456	-0.0325085	0.1141	0.129645	FALSE	FALSE	FALSE	dJsnbG	159882955	0.790096	0.122127	outcome	TRUE	reported	textfile	0.0135049	5.4e-104	27255	1	159852745	exposure	TRUE	reported	7WPLid	textfile	2	1	TRUE	NA	0.0169154291232392	468.928313547329	689.28107475352
cg22339338	rs7521729	A	C	A	C	0.265336	0.0199763	0.1193	0.116908	FALSE	FALSE	FALSE	dJsnbG	159875029	0.876165	0.12819	outcome	TRUE	reported	textfile	0.0146019	8.695e-74	22388	1	159844819	exposure	TRUE	reported	7WPLid	textfile	2	1	TRUE	NA	0.0145345423074108	330.169121153706	689.28107475352

## Sheet: Table S8
Supplementary Table S8: Results of MR Analysis of DNA methylation sites and PAH
sites	method	nsnp	b	se	pval	lo_ci	up_ci	or	or_lci95	or_uci95
cg13892570	MR Egger	6	-0.517763	0.420455838015058	0.285609725430475	-1.34186	0.306329982264632	0.595851704848721	0.261359897791253	1.35843049056706
cg13892570	Weighted median	6	-0.531543	0.158236092490667	0.000781756967721052	-0.841685	-0.2214	0.587697663544979	0.430983538973574	0.801396138142078
cg13892570	Inverse variance weighted	6	-0.509082	0.148127706212434	0.000588685803986221	-0.799412	-0.218751	0.601047385876916	0.449593334155884	0.803521610807999
cg13892570	Simple mode	6	-0.441264	0.265880058402273	0.15788276356244	-0.962389	0.0798613232019285	0.64322313622417	0.381979435446257	1.08313685130902
cg13892570	Weighted mode	6	-0.513504	0.174319577038481	0.0320422379300287	-0.85517	-0.171837	0.598395386936024	0.425210927852729	0.842116266659857
cg27379915	MR Egger	20	-0.349629	0.124443629625147	0.0115972135378555	-0.593538	-0.105719	0.70494968817723	0.552369342859366	0.899677125976377
cg27379915	Weighted median	20	-0.277286	0.0867915434458886	0.00139904471519433	-0.447397	-0.107174	0.757837880192996	0.63928991925643	0.898369011235801
cg27379915	Inverse variance weighted	20	-0.249565	0.0728485310644461	0.000612969128162063	-0.392348	-0.106782	0.779139461978695	0.675468778092279	0.898721481882494
cg27379915	Simple mode	20	0.0333164236564389	0.183273744634025	0.857676792432488	-0.3259	0.392532963139129	1.03387763082908	0.72187728794726	1.48072667387596
cg27379915	Weighted mode	20	-0.276495	0.0821688752621999	0.00325212074519506	-0.437546	-0.115444	0.758437545049871	0.645618944021593	0.890970618300254
cg16107628	MR Egger	6	-0.712601	0.300803349379253	0.0769052552122356	-1.30218	-0.123026	0.490367078937887	0.271939519432826	0.884240262715746
cg16107628	Weighted median	6	-0.562674	0.176327491924591	0.00141745606982059	-0.908276	-0.217072	0.569683778747612	0.403218883035265	0.804872046976466
cg16107628	Inverse variance weighted	6	-0.512375	0.16193951826792	0.00155622888688455	-0.829776	-0.194973	0.599071219618012	0.436146864916761	0.822856599561035
cg16107628	Simple mode	6	0.202019287454636	0.323110558272562	0.559242426579425	-0.431277	0.835315981668858	1.22387161325194	0.649678660522599	2.30554244234992
cg16107628	Weighted mode	6	-0.560946	0.175102883769704	0.0239009160477118	-0.904148	-0.217745	0.570668838782778	0.404886759613101	0.80433087974741
cg22339338	MR Egger	16	-0.464729	0.157194492777484	0.0104132479026794	-0.77283	-0.156628	0.628305416708054	0.461704545564056	0.855022330747039
cg22339338	Weighted median	16	-0.354875	0.108915548423326	0.00112096581452022	-0.56835	-0.141401	0.701260766077309	0.566459357369491	0.86814112193854
cg22339338	Inverse variance weighted	16	-0.288183	0.0865004577916334	0.000863551571629363	-0.457724	-0.118642	0.749624394539513	0.632722145127598	0.888125597019223
cg22339338	Simple mode	16	0.160448838371091	0.221857038677505	0.480678162484668	-0.274391	0.595288634179002	1.17403770592263	0.760034875881546	1.81355432318725
cg22339338	Weighted mode	16	-0.323936	0.0937338867014134	0.00352876435194776	-0.507655	-0.140218	0.723296437095825	0.601905664780598	0.869168985319671

## Sheet: Table S9
Supplementary Table S9:Mediating analysis of DNA methylation_succinylation_PAH relationship
id	nsnp.x	beta.x	se.x	pvalue.x	or.x	or_lci95.x	or_uci95.x	FDR	Heter.Stat.x	Heter.p.x	egger_intercept.x	egger_intercept_se.x	egger_intercept_pval.x	nsnp.y	beta.y	se.y	pvalue.y	or.y	or_lci95.y	or_uci95.y	Heter.Stat.y	Heter.p.y	egger_intercept.y	egger_intercept_se.y	egger_intercept_pval.y	beta_all	beta1	beta2	beta12	beta_dir	se	Z	P	lci	uci	beta12_p	lci_p	uci_p
cg13892570	6	-0.509082	0.148127706212434	0.000588685803986221	0.601047385876916	0.449593334155884	0.803521610807999	0.00469054180632631	3.79489213117115	0.579308059158713	0.00272598529354142	0.12355184564278	0.983454058158953	7	-0.539252	0.0699687240645007	1.28764436462731e-14	0.583184251128228	0.508448777020568	0.6689048850839	133.016396417265	2.97601310614835e-26	0.0729943458369677	0.026074231551017	0.0380168470154457	-0.509082	-0.539252	0.816234962404785	-0.440156	-0.0689251	0.19431193945619	-2.26521	0.0235000888532184	-0.821008	-0.059305	0.864608943295757	1.61272373328989	0.116494153301621
cg15641364	20	-0.249565	0.0728485310644461	0.000612969128162063	0.779139461978695	0.675468778092279	0.898721481882494	0.00735562953794476	13.5140842259867	0.811245642060521	0.046098656349092	0.0464805427953085	0.334448981695323	21	-0.281391	0.0169821236087988	1.15107650541889e-61	0.754732962302734	0.730025183941693	0.780276977994988	104.064200716699	2.34372411599249e-13	-0.0064534	0.00974573740304249	0.515810407024408	-0.249565	-0.281391	0.816234962404785	-0.229681	-0.0198838	0.190673420172139	-1.20458	0.228365448715759	-0.603401	0.144038498921692	0.920326167992608	2.41781007314644	-0.577158
cg16107628	6	-0.512375	0.16193951826792	0.00155622888688455	0.599071219618012	0.436146864916761	0.822856599561035	0.0093373733213073	2.96641230786547	0.70516423413859	0.0562579370860982	0.0712241467693624	0.473791486886666	6	-0.613005	0.0164137260003069	2.82899030469378e-305	0.541720792451946	0.524570494827041	0.559431801576112	4.55996979772552	0.47190000110557	-0.0078942	0.0070572214828528	0.325949843369144	-0.512375	-0.613005	0.816234962404785	-0.500356	-0.012019	0.190878902755061	-2.62133	0.00875885715863812	-0.874478	-0.126233	0.976542480086033	1.70671628333192	0.246368676840145
cg22339338	16	-0.288183	0.0865004577916334	0.000863551571629363	0.749624394539513	0.632722145127598	0.888125597019223	0.0067257948871213	9.13786720894736	0.870199092563619	0.0727083063233677	0.0540556456802356	0.199989387940355	16	-0.312452	0.0309363623930828	5.53421803114973e-24	0.731650912889882	0.688605291261774	0.77738737289066	186.38266113753	1.2228149595706e-31	0.0191137446611086	0.016952289872173	0.278483879318295	-0.288183	-0.312452	0.816234962404785	-0.255034	-0.0331489	0.190858460218541	-1.33625	0.181468524577772	-0.629117	0.11904852024406	0.884972594502949	2.18304560820103	-0.4131

## Sheet: Table S10
Supplementary Table S10:Immune cell information
Trait type	Panel	Statistical trait name	Trait	GWAS Catalog Accession Number	id
Relative count	B cell	BC_Trait1	IgD+ %B cell	GCST90001391	ebi-a-GCST90001391
Absolute count	B cell	BC_Trait10	IgD+ CD38br AC	GCST90001392	ebi-a-GCST90001392
Relative count	B cell	BC_Trait11	IgD+ CD38dim %B cell	GCST90001393	ebi-a-GCST90001393
Absolute count	B cell	BC_Trait12	IgD+ CD38dim AC	GCST90001394	ebi-a-GCST90001394
Relative count	B cell	BC_Trait13	IgD+ CD38- %B cell	GCST90001395	ebi-a-GCST90001395
Absolute count	B cell	BC_Trait14	IgD+ CD38- AC	GCST90001396	ebi-a-GCST90001396
Relative count	B cell	BC_Trait17	Unsw mem %B cell	GCST90001397	ebi-a-GCST90001397
Absolute count	B cell	BC_Trait18	Unsw mem AC	GCST90001398	ebi-a-GCST90001398
Relative count	B cell	BC_Trait19	IgD- CD27- %B cell	GCST90001399	ebi-a-GCST90001399
Absolute count	B cell	BC_Trait2	IgD+ AC	GCST90001400	ebi-a-GCST90001400
Absolute count	B cell	BC_Trait20	IgD- CD27- AC	GCST90001401	ebi-a-GCST90001401
Relative count	B cell	BC_Trait21	Sw mem %B cell	GCST90001402	ebi-a-GCST90001402
Absolute count	B cell	BC_Trait22	Sw mem AC	GCST90001403	ebi-a-GCST90001403
Relative count	B cell	BC_Trait23	PB/PC %B cell	GCST90001404	ebi-a-GCST90001404
Absolute count	B cell	BC_Trait24	PB/PC AC	GCST90001405	ebi-a-GCST90001405
Relative count	B cell	BC_Trait25	Memory B cell %B cell	GCST90001406	ebi-a-GCST90001406
Absolute count	B cell	BC_Trait26	Memory B cell AC	GCST90001407	ebi-a-GCST90001407
Relative count	B cell	BC_Trait27	Naive-mature B cell %B cell	GCST90001408	ebi-a-GCST90001408
Absolute count	B cell	BC_Trait28	Naive-mature B cell AC	GCST90001409	ebi-a-GCST90001409
Relative count	B cell	BC_Trait3	IgD- CD38br %B cell	GCST90001410	ebi-a-GCST90001410
Relative count	B cell	BC_Trait31	IgD+ CD24+ %B cell	GCST90001411	ebi-a-GCST90001411
Absolute count	B cell	BC_Trait32	IgD+ CD24+ AC	GCST90001412	ebi-a-GCST90001412
Relative count	B cell	BC_Trait33	IgD- CD24- %B cell	GCST90001413	ebi-a-GCST90001413
Absolute count	B cell	BC_Trait34	IgD- CD24- AC	GCST90001414	ebi-a-GCST90001414
Relative count	B cell	BC_Trait35	IgD+ CD24- %B cell	GCST90001415	ebi-a-GCST90001415
Absolute count	B cell	BC_Trait36	IgD+ CD24- AC	GCST90001416	ebi-a-GCST90001416
Relative count	B cell	BC_Trait37	CD24+ CD27+ %B cell	GCST90001417	ebi-a-GCST90001417
Absolute count	B cell	BC_Trait38	CD24+ CD27+ AC	GCST90001418	ebi-a-GCST90001418
Relative count	B cell	BC_Trait39	CD20- %B cell	GCST90001419	ebi-a-GCST90001419
Absolute count	B cell	BC_Trait4	IgD- CD38br AC	GCST90001420	ebi-a-GCST90001420
Absolute count	B cell	BC_Trait40	CD20- AC	GCST90001421	ebi-a-GCST90001421
Relative count	B cell	BC_Trait43	CD20- CD38- %B cell	GCST90001422	ebi-a-GCST90001422
Absolute count	B cell	BC_Trait44	CD20- CD38- AC	GCST90001423	ebi-a-GCST90001423
Relative count	B cell	BC_Trait46	IgD+ %Lymphocyte	GCST90001424	ebi-a-GCST90001424
Relative count	B cell	BC_Trait47	IgD- CD38br %lymphocyte	GCST90001425	ebi-a-GCST90001425
Relative count	B cell	BC_Trait48	IgD- CD38dim %lymphocyte	GCST90001426	ebi-a-GCST90001426
Relative count	B cell	BC_Trait49	IgD- CD38- %lymphocyte	GCST90001427	ebi-a-GCST90001427
Relative count	B cell	BC_Trait5	IgD- CD38dim %B cell	GCST90001428	ebi-a-GCST90001428
Relative count	B cell	BC_Trait50	IgD+ CD38br %lymphocyte	GCST90001429	ebi-a-GCST90001429
Relative count	B cell	BC_Trait51	IgD+ CD38dim %lymphocyte	GCST90001430	ebi-a-GCST90001430
Relative count	B cell	BC_Trait52	IgD+ CD38- %lymphocyte	GCST90001431	ebi-a-GCST90001431
Relative count	B cell	BC_Trait54	Unsw Mem %lymphocyte	GCST90001432	ebi-a-GCST90001432
Relative count	B cell	BC_Trait55	IgD- CD27- %lymphocyte	GCST90001433	ebi-a-GCST90001433
Relative count	B cell	BC_Trait56	Sw mem %lymphocyte	GCST90001434	ebi-a-GCST90001434
Relative count	B cell	BC_Trait57	PB/PC %lymphocyte	GCST90001435	ebi-a-GCST90001435
Relative count	B cell	BC_Trait58	Memory B cell %lymphocyte	GCST90001436	ebi-a-GCST90001436
Relative count	B cell	BC_Trait59	Naive-mature B cell %lymphocyte	GCST90001437	ebi-a-GCST90001437
Absolute count	B cell	BC_Trait6	IgD- CD38dim AC	GCST90001438	ebi-a-GCST90001438
Relative count	B cell	BC_Trait61	IgD+ CD24+ %lymphocyte	GCST90001439	ebi-a-GCST90001439
Relative count	B cell	BC_Trait62	IgD- CD24- %lymphocyte	GCST90001440	ebi-a-GCST90001440
Relative count	B cell	BC_Trait63	IgD+ CD24- %lymphocyte	GCST90001441	ebi-a-GCST90001441
Relative count	B cell	BC_Trait64	CD24+ CD27+ %lymphocyte	GCST90001442	ebi-a-GCST90001442
Relative count	B cell	BC_Trait65	CD20- %lymphocyte	GCST90001443	ebi-a-GCST90001443
Relative count	B cell	BC_Trait67	CD20- CD38- %lymphocyte	GCST90001444	ebi-a-GCST90001444
Relative count	B cell	BC_Trait7	IgD- CD38- %B cell	GCST90001445	ebi-a-GCST90001445
Absolute count	B cell	BC_Trait8	IgD- CD38- AC	GCST90001446	ebi-a-GCST90001446
Relative count	B cell	BC_Trait9	IgD+ CD38br %B cell	GCST90001447	ebi-a-GCST90001447
Absolute count	cDC	DC_Trait524	CD11c+ monocyte AC	GCST90001448	ebi-a-GCST90001448
Relative count	cDC	DC_Trait525	CD11c+ monocyte %monocyte	GCST90001449	ebi-a-GCST90001449
Absolute count	cDC	DC_Trait526	CD62L- monocyte AC	GCST90001450	ebi-a-GCST90001450
Relative count	cDC	DC_Trait527	CD62L- monocyte %monocyte	GCST90001451	ebi-a-GCST90001451
Absolute count	cDC	DC_Trait530	CD11c+ CD62L- monocyte AC	GCST90001452	ebi-a-GCST90001452
Relative count	cDC	DC_Trait531	CD11c+ CD62L- monocyte %monocyte	GCST90001453	ebi-a-GCST90001453
Absolute count	cDC	DC_Trait532	CD62L- HLA DR++ monocyte AC	GCST90001454	ebi-a-GCST90001454
Relative count	cDC	DC_Trait533	CD62L- HLA DR++ monocyte %monocyte	GCST90001455	ebi-a-GCST90001455
Absolute count	cDC	DC_Trait534	CD11c+ HLA DR++ monocyte AC	GCST90001456	ebi-a-GCST90001456
Relative count	cDC	DC_Trait535	CD11c+ HLA DR++ monocyte %monocyte	GCST90001457	ebi-a-GCST90001457
Absolute count	cDC	f_DC_Trait502	Myeloid DC AC	GCST90001458	ebi-a-GCST90001458
Relative count	cDC	f_DC_Trait503	Myeloid DC %DC	GCST90001459	ebi-a-GCST90001459
Absolute count	cDC	f_DC_Trait504	Plasmacytoid DC AC	GCST90001460	ebi-a-GCST90001460
Absolute count	cDC	f_DC_Trait505	DC AC	GCST90001461	ebi-a-GCST90001461
Absolute count	cDC	f_DC_Trait508	CD62L- DC AC	GCST90001462	ebi-a-GCST90001462
Relative count	cDC	f_DC_Trait509	CD62L- DC %DC	GCST90001463	ebi-a-GCST90001463
Absolute count	cDC	f_DC_Trait512	CD86+ myeloid DC AC	GCST90001464	ebi-a-GCST90001464
Relative count	cDC	f_DC_Trait513	CD86+ myeloid DC %DC	GCST90001465	ebi-a-GCST90001465
Absolute count	cDC	f_DC_Trait514	CD86+ plasmacytoid DC AC	GCST90001466	ebi-a-GCST90001466
Relative count	cDC	f_DC_Trait515	CD86+ plasmacytoid DC %DC	GCST90001467	ebi-a-GCST90001467
Absolute count	cDC	f_DC_Trait516	CD62L- myeloid DC AC	GCST90001468	ebi-a-GCST90001468
Relative count	cDC	f_DC_Trait517	CD62L- myeloid DC %DC	GCST90001469	ebi-a-GCST90001469
Absolute count	cDC	f_DC_Trait518	CD62L- plasmacytoid DC AC	GCST90001470	ebi-a-GCST90001470
Relative count	cDC	f_DC_Trait519	CD62L- plasmacytoid DC %DC	GCST90001471	ebi-a-GCST90001471
Absolute count	cDC	f_DC_Trait520	CD62L- CD86+ myeloid DC AC	GCST90001472	ebi-a-GCST90001472
Relative count	cDC	f_DC_Trait521	CD62L- CD86+ myeloid DC %DC	GCST90001473	ebi-a-GCST90001473
Relative count	cDC	f_DC_Trait522	Plasmacytoid DC %DC	GCST90001474	ebi-a-GCST90001474
Relative count	TBNK	f_MONO_Trait503	HLA DR++ monocyte %monocyte	GCST90001475	ebi-a-GCST90001475
Relative count	TBNK	f_MONO_Trait504	HLA DR++ monocyte %leukocyte	GCST90001476	ebi-a-GCST90001476
Absolute count	TBNK	f_MONO_Trait505	HLA DR++ monocyte AC	GCST90001477	ebi-a-GCST90001477
Relative count	Treg	f_Treg_Trait501	CD4 Treg %CD4	GCST90001478	ebi-a-GCST90001478
Relative count	Treg	f_Treg_Trait502	CD4 Treg %T cell	GCST90001479	ebi-a-GCST90001479
Absolute count	Treg	f_Treg_Trait503	Resting Treg AC	GCST90001480	ebi-a-GCST90001480
Relative count	Treg	f_Treg_Trait504	Resting Treg % CD4 Treg	GCST90001481	ebi-a-GCST90001481
Relative count	Treg	f_Treg_Trait505	Resting Treg %CD4	GCST90001482	ebi-a-GCST90001482
Absolute count	Treg	f_Treg_Trait506	CD39+ resting Treg AC	GCST90001483	ebi-a-GCST90001483
Relative count	Treg	f_Treg_Trait507	CD39+ resting Treg %resting Treg	GCST90001484	ebi-a-GCST90001484
Relative count	Treg	f_Treg_Trait508	CD39+ resting Treg % CD4 Treg	GCST90001485	ebi-a-GCST90001485
Absolute count	Treg	f_Treg_Trait509	Activated Treg AC	GCST90001486	ebi-a-GCST90001486
Relative count	Treg	f_Treg_Trait510	Activated Treg %CD4 Treg	GCST90001487	ebi-a-GCST90001487
Relative count	Treg	f_Treg_Trait511	Activated Treg %CD4	GCST90001488	ebi-a-GCST90001488
Absolute count	Treg	f_Treg_Trait512	CD39+ activated Treg AC	GCST90001489	ebi-a-GCST90001489
Relative count	Treg	f_Treg_Trait513	CD39+ activated Treg %activated Treg	GCST90001490	ebi-a-GCST90001490
Relative count	Treg	f_Treg_Trait514	CD39+ activated Treg %CD4 Treg	GCST90001491	ebi-a-GCST90001491
Absolute count	Treg	f_Treg_Trait515	Secreting Treg AC	GCST90001492	ebi-a-GCST90001492
Relative count	Treg	f_Treg_Trait516	Secreting Treg % CD4 Treg	GCST90001493	ebi-a-GCST90001493
Relative count	Treg	f_Treg_Trait517	Secreting Treg %CD4	GCST90001494	ebi-a-GCST90001494
Absolute count	Treg	f_Treg_Trait518	CD39+ secreting Treg AC	GCST90001495	ebi-a-GCST90001495
Relative count	Treg	f_Treg_Trait519	CD39+ secreting Treg %secreting Treg	GCST90001496	ebi-a-GCST90001496
Relative count	Treg	f_Treg_Trait520	CD39+ secreting Treg %CD4 Treg	GCST90001497	ebi-a-GCST90001497
Absolute count	Treg	f_Treg_Trait521	Activated & resting Treg AC	GCST90001498	ebi-a-GCST90001498
Relative count	Treg	f_Treg_Trait522	Activated & resting Treg % CD4 Treg	GCST90001499	ebi-a-GCST90001499
Relative count	Treg	f_Treg_Trait523	Activated & resting Treg %CD4+	GCST90001500	ebi-a-GCST90001500
Absolute count	Treg	f_Treg_Trait527	Activated & secreting Treg AC	GCST90001501	ebi-a-GCST90001501
Relative count	Treg	f_Treg_Trait528	Activated & secreting Treg %CD4 Treg	GCST90001502	ebi-a-GCST90001502
Relative count	Treg	f_Treg_Trait529	Activated & secreting Treg %CD4+	GCST90001503	ebi-a-GCST90001503
Absolute count	Treg	f_Treg_Trait533	CD25hi AC	GCST90001504	ebi-a-GCST90001504
Relative count	Treg	f_Treg_Trait534	CD25hi %CD4+	GCST90001505	ebi-a-GCST90001505
Relative count	Treg	f_Treg_Trait535	CD25hi %T cell	GCST90001506	ebi-a-GCST90001506
Absolute count	Treg	f_Treg_Trait536	CD25hi CD45RA+ CD4 not Treg AC	GCST90001507	ebi-a-GCST90001507
Relative count	Treg	f_Treg_Trait537	CD25hi CD45RA+ CD4 not Treg %CD4+	GCST90001508	ebi-a-GCST90001508
Relative count	Treg	f_Treg_Trait538	CD25hi CD45RA+ CD4 not Treg %T cell	GCST90001509	ebi-a-GCST90001509
Absolute count	Treg	f_Treg_Trait539	CD25hi CD45RA- CD4 not Treg AC	GCST90001510	ebi-a-GCST90001510
Relative count	Treg	f_Treg_Trait540	CD25hi CD45RA- CD4 not Treg %CD4+	GCST90001511	ebi-a-GCST90001511
Relative count	Treg	f_Treg_Trait541	CD25hi CD45RA- CD4 not Treg %T cell	GCST90001512	ebi-a-GCST90001512
Absolute count	Treg	f_Treg_Trait542	CD4 Treg AC	GCST90001513	ebi-a-GCST90001513
Absolute count	Myeloid cell	MDSC_Trait1	HSC AC	GCST90001514	ebi-a-GCST90001514
Absolute count	Myeloid cell	MDSC_Trait10	Im MDSC AC	GCST90001515	ebi-a-GCST90001515
Relative count	Myeloid cell	MDSC_Trait11	Im MDSC %CD33dim HLA DR- CD66b-	GCST90001516	ebi-a-GCST90001516
Absolute count	Myeloid cell	MDSC_Trait12	CD33br HLA DR+ AC	GCST90001517	ebi-a-GCST90001517
Absolute count	Myeloid cell	MDSC_Trait13	CD33br HLA DR+ CD14- AC	GCST90001518	ebi-a-GCST90001518
Relative count	Myeloid cell	MDSC_Trait14	CD33br HLA DR+ CD14- %CD33br HLA DR+	GCST90001519	ebi-a-GCST90001519
Absolute count	Myeloid cell	MDSC_Trait15	CD33br HLA DR+ CD14dim AC	GCST90001520	ebi-a-GCST90001520
Relative count	Myeloid cell	MDSC_Trait16	CD33br HLA DR+ CD14dim %CD33br HLA DR+	GCST90001521	ebi-a-GCST90001521
Absolute count	Myeloid cell	MDSC_Trait22	CD33- HLA DR- AC	GCST90001522	ebi-a-GCST90001522
Absolute count	Myeloid cell	MDSC_Trait23	CD33- HLA DR+ AC	GCST90001523	ebi-a-GCST90001523
Absolute count	Myeloid cell	MDSC_Trait24	Gr MDSC AC	GCST90001524	ebi-a-GCST90001524
Absolute count	Myeloid cell	MDSC_Trait25	CD33dim HLA DR+ CD11b+ AC	GCST90001525	ebi-a-GCST90001525
Relative count	Myeloid cell	MDSC_Trait26	CD33dim HLA DR+ CD11b+ %CD33dim HLA DR+	GCST90001526	ebi-a-GCST90001526
Absolute count	Myeloid cell	MDSC_Trait27	CD33dim HLA DR+ CD11b- AC	GCST90001527	ebi-a-GCST90001527
Relative count	Myeloid cell	MDSC_Trait28	CD33dim HLA DR+ CD11b- %CD33dim HLA DR+	GCST90001528	ebi-a-GCST90001528
Absolute count	Myeloid cell	MDSC_Trait3	CD66b++ myeloid cell AC	GCST90001529	ebi-a-GCST90001529
Absolute count	Myeloid cell	MDSC_Trait4	Mo MDSC AC	GCST90001530	ebi-a-GCST90001530
Absolute count	Myeloid cell	MDSC_Trait5	CD33dim HLA DR- AC	GCST90001531	ebi-a-GCST90001531
Absolute count	Myeloid cell	MDSC_Trait8	Basophil AC	GCST90001532	ebi-a-GCST90001532
Relative count	Myeloid cell	MDSC_Trait9	Basophil %CD33dim HLA DR- CD66b-	GCST90001533	ebi-a-GCST90001533
Absolute count	Maturation stages of T cell	MT_ry_Trait514	CD45RA- CD4+ AC	GCST90001534	ebi-a-GCST90001534
Relative count	Maturation stages of T cell	MT_ry_Trait515	CD45RA- CD4+ %CD4+	GCST90001535	ebi-a-GCST90001535
Relative count	Maturation stages of T cell	MT_ry_Trait516	CD45RA- CD4+ %T cell	GCST90001536	ebi-a-GCST90001536
Absolute count	Maturation stages of T cell	MT_Trait503	CM CD4+ AC	GCST90001537	ebi-a-GCST90001537
Relative count	Maturation stages of T cell	MT_Trait504	CM CD4+ %CD4+	GCST90001538	ebi-a-GCST90001538
Relative count	Maturation stages of T cell	MT_Trait505	CM CD4+ %T cell	GCST90001539	ebi-a-GCST90001539
Absolute count	Maturation stages of T cell	MT_Trait506	Naive CD4+ AC	GCST90001540	ebi-a-GCST90001540
Relative count	Maturation stages of T cell	MT_Trait507	Naive CD4+ %CD4+	GCST90001541	ebi-a-GCST90001541
Absolute count	Maturation stages of T cell	MT_Trait508	EM CD4+ AC	GCST90001542	ebi-a-GCST90001542
Relative count	Maturation stages of T cell	MT_Trait509	EM CD4+ %CD4+	GCST90001543	ebi-a-GCST90001543
Relative count	Maturation stages of T cell	MT_Trait510	EM CD4+ %T cell	GCST90001544	ebi-a-GCST90001544
Absolute count	Maturation stages of T cell	MT_Trait511	TD CD4+ AC	GCST90001545	ebi-a-GCST90001545
Relative count	Maturation stages of T cell	MT_Trait512	TD CD4+ %CD4+	GCST90001546	ebi-a-GCST90001546
Relative count	Maturation stages of T cell	MT_Trait513	TD CD4+ %T cell	GCST90001547	ebi-a-GCST90001547
Absolute count	Maturation stages of T cell	MT_Trait522	CM CD8br AC	GCST90001548	ebi-a-GCST90001548
Relative count	Maturation stages of T cell	MT_Trait523	CM CD8br %CD8br	GCST90001549	ebi-a-GCST90001549
Relative count	Maturation stages of T cell	MT_Trait524	CM CD8br %T cell	GCST90001550	ebi-a-GCST90001550
Absolute count	Maturation stages of T cell	MT_Trait525	Naive CD8br AC	GCST90001551	ebi-a-GCST90001551
Relative count	Maturation stages of T cell	MT_Trait526	Naive CD8br %CD8br	GCST90001552	ebi-a-GCST90001552
Relative count	Maturation stages of T cell	MT_Trait527	Naive CD8br %T cell	GCST90001553	ebi-a-GCST90001553
Absolute count	Maturation stages of T cell	MT_Trait528	EM CD8br AC	GCST90001554	ebi-a-GCST90001554
Relative count	Maturation stages of T cell	MT_Trait529	EM CD8br %CD8br	GCST90001555	ebi-a-GCST90001555
Relative count	Maturation stages of T cell	MT_Trait530	EM CD8br %T cell	GCST90001556	ebi-a-GCST90001556
Absolute count	Maturation stages of T cell	MT_Trait531	TD CD8br AC	GCST90001557	ebi-a-GCST90001557
Relative count	Maturation stages of T cell	MT_Trait532	TD CD8br %CD8br	GCST90001558	ebi-a-GCST90001558
Relative count	Maturation stages of T cell	MT_Trait533	TD CD8br %T cell	GCST90001559	ebi-a-GCST90001559
Absolute count	Maturation stages of T cell	MT_Trait537	CD45RA+ CD8br AC	GCST90001560	ebi-a-GCST90001560
Relative count	Maturation stages of T cell	MT_Trait538	CD45RA+ CD8br %CD8br	GCST90001561	ebi-a-GCST90001561
Relative count	Maturation stages of T cell	MT_Trait539	CD45RA+ CD8br %T cell	GCST90001562	ebi-a-GCST90001562
Absolute count	Maturation stages of T cell	MT_Trait542	CM DN (CD4-CD8-) AC	GCST90001563	ebi-a-GCST90001563
Relative count	Maturation stages of T cell	MT_Trait543	CM DN (CD4-CD8-) %DN	GCST90001564	ebi-a-GCST90001564
Relative count	Maturation stages of T cell	MT_Trait544	CM DN (CD4-CD8-) %T cell	GCST90001565	ebi-a-GCST90001565
Absolute count	Maturation stages of T cell	MT_Trait545	Naive DN (CD4-CD8-) AC	GCST90001566	ebi-a-GCST90001566
Relative count	Maturation stages of T cell	MT_Trait546	Naive DN (CD4-CD8-) %DN	GCST90001567	ebi-a-GCST90001567
Relative count	Maturation stages of T cell	MT_Trait547	Naive DN (CD4-CD8-) %T cell	GCST90001568	ebi-a-GCST90001568
Absolute count	Maturation stages of T cell	MT_Trait548	EM DN (CD4-CD8-) AC	GCST90001569	ebi-a-GCST90001569
Relative count	Maturation stages of T cell	MT_Trait549	EM DN (CD4-CD8-) %DN	GCST90001570	ebi-a-GCST90001570
Relative count	Maturation stages of T cell	MT_Trait550	EM DN (CD4-CD8-) %T cell	GCST90001571	ebi-a-GCST90001571
Absolute count	Maturation stages of T cell	MT_Trait551	TD DN (CD4-CD8-) AC	GCST90001572	ebi-a-GCST90001572
Relative count	Maturation stages of T cell	MT_Trait552	TD DN (CD4-CD8-) %DN	GCST90001573	ebi-a-GCST90001573
Relative count	Maturation stages of T cell	MT_Trait553	TD DN (CD4-CD8-) %T cell	GCST90001574	ebi-a-GCST90001574
Relative count	Maturation stages of T cell	MT_Trait560	Naive CD4+ %T cell	GCST90001575	ebi-a-GCST90001575
Relative count	B cell	N_BC_Trait3	Transitional %B cell	GCST90001576	ebi-a-GCST90001576
Absolute count	B cell	N_BC_Trait4	Transitional AC	GCST90001577	ebi-a-GCST90001577
Relative count	B cell	N_BC_Trait6	Transitional %lymphocyte	GCST90001578	ebi-a-GCST90001578
Absolute count	Monocyte	N_MONO_Trait501	CD14- CD16+ monocyte AC	GCST90001579	ebi-a-GCST90001579
Absolute count	Monocyte	N_MONO_Trait503	CD14+ CD16+ monocyte AC	GCST90001580	ebi-a-GCST90001580
Absolute count	Monocyte	N_MONO_Trait505	CD14- CD16- AC	GCST90001581	ebi-a-GCST90001581
Absolute count	Monocyte	N_MONO_Trait507	CD14+ CD16- monocyte AC	GCST90001582	ebi-a-GCST90001582
Absolute count	Monocyte	N_MONO_Trait513	Monocyte AC	GCST90001583	ebi-a-GCST90001583
Relative count	Monocyte	N_MONO_Trait514	CD14- CD16+ monocyte %monocyte	GCST90001584	ebi-a-GCST90001584
Relative count	Monocyte	N_MONO_Trait515	CD14+ CD16+ monocyte %monocyte	GCST90001585	ebi-a-GCST90001585
Relative count	Monocyte	N_MONO_Trait516	CD14+ CD16- monocyte %monocyte	GCST90001586	ebi-a-GCST90001586
Relative count	Monocyte	N_MONO_Trait517	CD16+ monocyte %monocyte	GCST90001587	ebi-a-GCST90001587
Relative count	TBNK	RATIO_CD3_B	T/B	GCST90001588	ebi-a-GCST90001588
Relative count	TBNK	RATIO_CD4_CD8B	CD4/CD8br	GCST90001589	ebi-a-GCST90001589
Absolute count	TBNK	TB_ry_Trait512	CD4+ AC	GCST90001590	ebi-a-GCST90001590
Relative count	TBNK	TB_ry_Trait513	CD4+ %T cell	GCST90001591	ebi-a-GCST90001591
Absolute count	TBNK	TB_ry_Trait515	CD8br AC	GCST90001592	ebi-a-GCST90001592
Relative count	TBNK	TB_ry_Trait516	CD8br %T cell	GCST90001593	ebi-a-GCST90001593
Absolute count	TBNK	TB_ry_Trait518	DP (CD4+CD8+) AC	GCST90001594	ebi-a-GCST90001594
Relative count	TBNK	TB_ry_Trait519	DP (CD4+CD8+) %T cell	GCST90001595	ebi-a-GCST90001595
Absolute count	TBNK	TB_ry_Trait524	CD8dim AC	GCST90001596	ebi-a-GCST90001596
Relative count	TBNK	TB_ry_Trait525	CD8dim %T cell	GCST90001597	ebi-a-GCST90001597
Absolute count	TBNK	TB_ry_Trait527	DN (CD4-CD8-) AC	GCST90001598	ebi-a-GCST90001598
Relative count	TBNK	TB_ry_Trait528	DN (CD4-CD8-) %T cell	GCST90001599	ebi-a-GCST90001599
Absolute count	TBNK	TB_Trait501	Leukocyte AC	GCST90001600	ebi-a-GCST90001600
Absolute count	TBNK	TB_Trait507	Lymphocyte AC	GCST90001601	ebi-a-GCST90001601
Relative count	TBNK	TB_Trait508	Lymphocyte %leukocyte	GCST90001602	ebi-a-GCST90001602
Absolute count	TBNK	TB_Trait509	T cell AC	GCST90001603	ebi-a-GCST90001603
Relative count	TBNK	TB_Trait510	T cell %lymphocyte	GCST90001604	ebi-a-GCST90001604
Relative count	TBNK	TB_Trait511	T cell %leukocyte	GCST90001605	ebi-a-GCST90001605
Relative count	TBNK	TB_Trait514	CD4+ %leukocyte	GCST90001606	ebi-a-GCST90001606
Relative count	TBNK	TB_Trait517	CD8br %leukocyte	GCST90001607	ebi-a-GCST90001607
Relative count	TBNK	TB_Trait520	DP (CD4+CD8+) %leukocyte	GCST90001608	ebi-a-GCST90001608
Absolute count	TBNK	TB_Trait521	CD4+ CD8dim AC	GCST90001609	ebi-a-GCST90001609
Relative count	TBNK	TB_Trait522	CD4+ CD8dim %lymphocyte	GCST90001610	ebi-a-GCST90001610
Relative count	TBNK	TB_Trait523	CD4+ CD8dim %leukocyte	GCST90001611	ebi-a-GCST90001611
Relative count	TBNK	TB_Trait526	CD8dim %leukocyte	GCST90001612	ebi-a-GCST90001612
Relative count	TBNK	TB_Trait529	DN (CD4-CD8-) %leukocyte	GCST90001613	ebi-a-GCST90001613
Relative count	TBNK	TB_Trait532	CD8br and CD8dim %leukocyte	GCST90001614	ebi-a-GCST90001614
Absolute count	TBNK	TB_Trait533	TCRgd AC	GCST90001615	ebi-a-GCST90001615
Relative count	TBNK	TB_Trait534	TCRgd %T cell	GCST90001616	ebi-a-GCST90001616
Relative count	TBNK	TB_Trait535	TCRgd %lymphocyte	GCST90001617	ebi-a-GCST90001617
Absolute count	TBNK	TB_Trait536	HLA DR+ T cell AC	GCST90001618	ebi-a-GCST90001618
Relative count	TBNK	TB_Trait537	HLA DR+ T cell%T cell	GCST90001619	ebi-a-GCST90001619
Relative count	TBNK	TB_Trait538	HLA DR+ T cell%lymphocyte	GCST90001620	ebi-a-GCST90001620
Absolute count	TBNK	TB_Trait539	NKT AC	GCST90001621	ebi-a-GCST90001621
Relative count	TBNK	TB_Trait540	NKT %T cell	GCST90001622	ebi-a-GCST90001622
Relative count	TBNK	TB_Trait541	NKT %lymphocyte	GCST90001623	ebi-a-GCST90001623
Absolute count	TBNK	TB_Trait542	HLA DR+ CD4+ AC	GCST90001624	ebi-a-GCST90001624
Relative count	TBNK	TB_Trait543	HLA DR+ CD4+ %T cell	GCST90001625	ebi-a-GCST90001625
Relative count	TBNK	TB_Trait544	HLA DR+ CD4+ %lymphocyte	GCST90001626	ebi-a-GCST90001626
Absolute count	TBNK	TB_Trait545	HLA DR+ CD8br AC	GCST90001627	ebi-a-GCST90001627
Relative count	TBNK	TB_Trait546	HLA DR+ CD8br %T cell	GCST90001628	ebi-a-GCST90001628
Relative count	TBNK	TB_Trait547	HLA DR+ CD8br %lymphocyte	GCST90001629	ebi-a-GCST90001629
Absolute count	TBNK	TB_Trait548	CD8br NKT AC	GCST90001630	ebi-a-GCST90001630
Relative count	TBNK	TB_Trait549	CD8br NKT %T cell	GCST90001631	ebi-a-GCST90001631
Relative count	TBNK	TB_Trait550	CD8br NKT %lymphocyte	GCST90001632	ebi-a-GCST90001632
Absolute count	TBNK	TB_Trait551	CD8dim NKT AC	GCST90001633	ebi-a-GCST90001633
Relative count	TBNK	TB_Trait552	CD8dim NKT %T cell	GCST90001634	ebi-a-GCST90001634
Relative count	TBNK	TB_Trait553	CD8dim NKT %lymphocyte	GCST90001635	ebi-a-GCST90001635
Absolute count	TBNK	TB_Trait554	DN (CD4-CD8-) NKT AC	GCST90001636	ebi-a-GCST90001636
Relative count	TBNK	TB_Trait555	DN (CD4-CD8-) NKT %T cell	GCST90001637	ebi-a-GCST90001637
Relative count	TBNK	TB_Trait556	DN (CD4-CD8-) NKT %lymphocyte	GCST90001638	ebi-a-GCST90001638
Absolute count	TBNK	TB_Trait560	CD3- lymphocyte AC	GCST90001639	ebi-a-GCST90001639
Relative count	TBNK	TB_Trait561	CD3- lymphocyte %lymphocyte	GCST90001640	ebi-a-GCST90001640
Relative count	TBNK	TB_Trait562	CD3- lymphocyte %leukocyte	GCST90001641	ebi-a-GCST90001641
Absolute count	TBNK	TB_Trait563	B cell AC	GCST90001642	ebi-a-GCST90001642
Relative count	TBNK	TB_Trait564	B cell % CD3- lymphocyte	GCST90001643	ebi-a-GCST90001643
Relative count	TBNK	TB_Trait565	B cell %lymphocyte	GCST90001644	ebi-a-GCST90001644
Absolute count	TBNK	TB_Trait566	NK AC	GCST90001645	ebi-a-GCST90001645
Relative count	TBNK	TB_Trait567	NK %CD3- lymphocyte	GCST90001646	ebi-a-GCST90001646
Relative count	TBNK	TB_Trait568	NK %lymphocyte	GCST90001647	ebi-a-GCST90001647
Absolute count	TBNK	TB_Trait569	HLA DR+ NK AC	GCST90001648	ebi-a-GCST90001648
Relative count	TBNK	TB_Trait570	HLA DR+ NK %NK	GCST90001649	ebi-a-GCST90001649
Relative count	TBNK	TB_Trait571	HLA DR+ NK %CD3- lymphocyte	GCST90001650	ebi-a-GCST90001650
Absolute count	TBNK	TB_Trait575	Granulocyte AC	GCST90001651	ebi-a-GCST90001651
Relative count	TBNK	TB_Trait576	Granulocyte %leukocyte	GCST90001652	ebi-a-GCST90001652
Relative count	Treg	Treg_Trait505	CD28- DN (CD4-CD8-) %DN	GCST90001653	ebi-a-GCST90001653
Absolute count	Treg	Treg_Trait506	CD28- DN (CD4-CD8-) AC	GCST90001654	ebi-a-GCST90001654
Relative count	Treg	Treg_Trait507	CD28+ DN (CD4-CD8-) %T cell	GCST90001655	ebi-a-GCST90001655
Relative count	Treg	Treg_Trait508	CD28+ DN (CD4-CD8-) %DN	GCST90001656	ebi-a-GCST90001656
Absolute count	Treg	Treg_Trait509	CD28+ DN (CD4-CD8-) AC	GCST90001657	ebi-a-GCST90001657
Relative count	Treg	Treg_Trait512	CD39+ CD4+ %T cell	GCST90001658	ebi-a-GCST90001658
Relative count	Treg	Treg_Trait513	CD39+ CD4+ %CD4+	GCST90001659	ebi-a-GCST90001659
Absolute count	Treg	Treg_Trait514	CD39+ CD4+ AC	GCST90001660	ebi-a-GCST90001660
Relative count	Treg	Treg_Trait574	CD28- CD8dim %T cell	GCST90001661	ebi-a-GCST90001661
Relative count	Treg	Treg_Trait575	CD28- CD8dim %CD8dim	GCST90001662	ebi-a-GCST90001662
Absolute count	Treg	Treg_Trait576	CD28- CD8dim AC	GCST90001663	ebi-a-GCST90001663
Relative count	Treg	Treg_Trait577	CD28+ CD45RA+ CD8dim %T cell	GCST90001664	ebi-a-GCST90001664
Relative count	Treg	Treg_Trait578	CD28+ CD45RA+ CD8dim %CD8dim	GCST90001665	ebi-a-GCST90001665
Absolute count	Treg	Treg_Trait579	CD28+ CD45RA+ CD8dim AC	GCST90001666	ebi-a-GCST90001666
Relative count	Treg	Treg_Trait580	CD28+ CD45RA- CD8dim %T cell	GCST90001667	ebi-a-GCST90001667
Relative count	Treg	Treg_Trait581	CD28+ CD45RA- CD8dim %CD8dim	GCST90001668	ebi-a-GCST90001668
Absolute count	Treg	Treg_Trait582	CD28+ CD45RA- CD8dim AC	GCST90001669	ebi-a-GCST90001669
Relative count	Treg	Treg_Trait585	CD39+ CD8br %T cell	GCST90001670	ebi-a-GCST90001670
Relative count	Treg	Treg_Trait586	CD39+ CD8br %CD8br	GCST90001671	ebi-a-GCST90001671
Absolute count	Treg	Treg_Trait587	CD39+ CD8br AC	GCST90001672	ebi-a-GCST90001672
Relative count	Treg	Treg_Trait588	CD28- CD127- CD25++ CD8br %T cell	GCST90001673	ebi-a-GCST90001673
Relative count	Treg	Treg_Trait589	CD28- CD127- CD25++ CD8br %CD8br	GCST90001674	ebi-a-GCST90001674
Absolute count	Treg	Treg_Trait590	CD28- CD127- CD25++ CD8br AC	GCST90001675	ebi-a-GCST90001675
Relative count	Treg	Treg_Trait591	CD28- CD25++ CD8br %T cell	GCST90001676	ebi-a-GCST90001676
Relative count	Treg	Treg_Trait592	CD28- CD25++ CD8br %CD8br	GCST90001677	ebi-a-GCST90001677
Absolute count	Treg	Treg_Trait593	CD28- CD25++ CD8br AC	GCST90001678	ebi-a-GCST90001678
Relative count	Treg	Treg_Trait594	CD25++ CD8br %T cell	GCST90001679	ebi-a-GCST90001679
Relative count	Treg	Treg_Trait595	CD25++ CD8br %CD8br	GCST90001680	ebi-a-GCST90001680
Absolute count	Treg	Treg_Trait596	CD25++ CD8br AC	GCST90001681	ebi-a-GCST90001681
Relative count	Treg	Treg_Trait597	CD127- CD8br %T cell	GCST90001682	ebi-a-GCST90001682
Relative count	Treg	Treg_Trait598	CD127- CD8br %CD8br	GCST90001683	ebi-a-GCST90001683
Absolute count	Treg	Treg_Trait599	CD127- CD8br AC	GCST90001684	ebi-a-GCST90001684
Relative count	Treg	Treg_Trait600	CD28- CD8br %T cell	GCST90001685	ebi-a-GCST90001685
Relative count	Treg	Treg_Trait601	CD28- CD8br %CD8br	GCST90001686	ebi-a-GCST90001686
Absolute count	Treg	Treg_Trait602	CD28- CD8br AC	GCST90001687	ebi-a-GCST90001687
Relative count	Treg	Treg_Trait603	CD28+ CD45RA+ CD8br %T cell	GCST90001688	ebi-a-GCST90001688
Relative count	Treg	Treg_Trait604	CD28+ CD45RA+ CD8br %CD8br	GCST90001689	ebi-a-GCST90001689
Absolute count	Treg	Treg_Trait605	CD28+ CD45RA+ CD8br AC	GCST90001690	ebi-a-GCST90001690
Relative count	Treg	Treg_Trait606	CD28+ CD45RA- CD8br %T cell	GCST90001691	ebi-a-GCST90001691
Relative count	Treg	Treg_Trait607	CD28+ CD45RA- CD8br %CD8br	GCST90001692	ebi-a-GCST90001692
Absolute count	Treg	Treg_Trait608	CD28+ CD45RA- CD8br AC	GCST90001693	ebi-a-GCST90001693
Relative count	Treg	Treg_Trait611	CD28- DN (CD4-CD8-) %T cell	GCST90001694	ebi-a-GCST90001694
Absolute count	Treg	Treg_Trait700	CD45RA- CD28- CD8br AC	GCST90001695	ebi-a-GCST90001695
Relative count	Treg	Treg_Trait701	CD45RA- CD28- CD8br %CD8br	GCST90001696	ebi-a-GCST90001696
Relative count	Treg	Treg_Trait702	CD45RA- CD28- CD8br %T cell	GCST90001697	ebi-a-GCST90001697
Absolute count	Treg	Treg_Trait706	CD45RA+ CD28- CD8br AC	GCST90001698	ebi-a-GCST90001698
Relative count	Treg	Treg_Trait707	CD45RA+ CD28- CD8br %CD8br	GCST90001699	ebi-a-GCST90001699
Relative count	Treg	Treg_Trait708	CD45RA+ CD28- CD8br %T cell	GCST90001700	ebi-a-GCST90001700
MFI	B cell	Bcells.trait111	BAFF-R on CD20- CD38-	GCST90001701	ebi-a-GCST90001701
MFI	B cell	Bcells.trait112	BAFF-R on CD24+ CD27+	GCST90001702	ebi-a-GCST90001702
MFI	B cell	Bcells.trait137	BAFF-R on IgD+ CD24+	GCST90001703	ebi-a-GCST90001703
MFI	B cell	Bcells.trait138	BAFF-R on IgD+ CD24-	GCST90001704	ebi-a-GCST90001704
MFI	B cell	Bcells.trait139	BAFF-R on IgD+ CD38-	GCST90001705	ebi-a-GCST90001705
MFI	B cell	Bcells.trait140	BAFF-R on IgD+ CD38- naive	GCST90001706	ebi-a-GCST90001706
MFI	B cell	Bcells.trait141	BAFF-R on IgD+ CD38- unsw mem	GCST90001707	ebi-a-GCST90001707
MFI	B cell	Bcells.trait142	BAFF-R on IgD+ CD38br	GCST90001708	ebi-a-GCST90001708
MFI	B cell	Bcells.trait143	BAFF-R on IgD+ CD38dim	GCST90001709	ebi-a-GCST90001709
MFI	B cell	Bcells.trait147	BAFF-R on IgD- CD24-	GCST90001710	ebi-a-GCST90001710
MFI	B cell	Bcells.trait148	BAFF-R on IgD- CD27-	GCST90001711	ebi-a-GCST90001711
MFI	B cell	Bcells.trait149	BAFF-R on IgD- CD38-	GCST90001712	ebi-a-GCST90001712
MFI	B cell	Bcells.trait150	BAFF-R on IgD- CD38br	GCST90001713	ebi-a-GCST90001713
MFI	B cell	Bcells.trait151	BAFF-R on IgD- CD38dim	GCST90001714	ebi-a-GCST90001714
MFI	B cell	Bcells.trait154	BAFF-R on memory B cell	GCST90001715	ebi-a-GCST90001715
MFI	B cell	Bcells.trait156	BAFF-R on naive-mature B cell	GCST90001716	ebi-a-GCST90001716
MFI	B cell	Bcells.trait157	BAFF-R on unsw mem	GCST90001717	ebi-a-GCST90001717
MFI	B cell	Bcells.trait159	BAFF-R on sw mem	GCST90001718	ebi-a-GCST90001718
MFI	B cell	Bcells.trait160	BAFF-R on IgD+	GCST90001719	ebi-a-GCST90001719
MFI	B cell	Bcells.trait161	BAFF-R on transitional	GCST90001720	ebi-a-GCST90001720
MFI	B cell	Bcells.trait255	CD19 on CD20-	GCST90001721	ebi-a-GCST90001721
MFI	B cell	Bcells.trait282	CD19 on CD20- CD38-	GCST90001722	ebi-a-GCST90001722
MFI	B cell	Bcells.trait283	CD19 on CD24+ CD27+	GCST90001723	ebi-a-GCST90001723
MFI	B cell	Bcells.trait308	CD19 on IgD+ CD24+	GCST90001724	ebi-a-GCST90001724
MFI	B cell	Bcells.trait309	CD19 on IgD+ CD24-	GCST90001725	ebi-a-GCST90001725
MFI	B cell	Bcells.trait310	CD19 on IgD+ CD38-	GCST90001726	ebi-a-GCST90001726
MFI	B cell	Bcells.trait311	CD19 on IgD+ CD38- naive	GCST90001727	ebi-a-GCST90001727
MFI	B cell	Bcells.trait312	CD19 on IgD+ CD38- unsw mem	GCST90001728	ebi-a-GCST90001728
MFI	B cell	Bcells.trait313	CD19 on IgD+ CD38br	GCST90001729	ebi-a-GCST90001729
MFI	B cell	Bcells.trait314	CD19 on IgD+ CD38dim	GCST90001730	ebi-a-GCST90001730
MFI	B cell	Bcells.trait318	CD19 on IgD- CD24-	GCST90001731	ebi-a-GCST90001731
MFI	B cell	Bcells.trait319	CD19 on IgD- CD27-	GCST90001732	ebi-a-GCST90001732
MFI	B cell	Bcells.trait320	CD19 on IgD- CD38-	GCST90001733	ebi-a-GCST90001733
MFI	B cell	Bcells.trait321	CD19 on IgD- CD38br	GCST90001734	ebi-a-GCST90001734
MFI	B cell	Bcells.trait322	CD19 on IgD- CD38dim	GCST90001735	ebi-a-GCST90001735
MFI	B cell	Bcells.trait325	CD19 on memory B cell	GCST90001736	ebi-a-GCST90001736
MFI	B cell	Bcells.trait327	CD19 on naive-mature B cell	GCST90001737	ebi-a-GCST90001737
MFI	B cell	Bcells.trait328	CD19 on unsw mem	GCST90001738	ebi-a-GCST90001738
MFI	B cell	Bcells.trait329	CD19 on PB/PC	GCST90001739	ebi-a-GCST90001739
MFI	B cell	Bcells.trait331	CD19 on sw mem	GCST90001740	ebi-a-GCST90001740
MFI	B cell	Bcells.trait332	CD19 on IgD+	GCST90001741	ebi-a-GCST90001741
MFI	B cell	Bcells.trait333	CD19 on transitional	GCST90001742	ebi-a-GCST90001742
MFI	B cell	Bcells.trait335	CD20 on B cell	GCST90001743	ebi-a-GCST90001743
MFI	B cell	Bcells.trait354	CD20 on CD20- CD38-	GCST90001744	ebi-a-GCST90001744
MFI	B cell	Bcells.trait355	CD20 on CD24+ CD27+	GCST90001745	ebi-a-GCST90001745
MFI	B cell	Bcells.trait378	CD20 on IgD+ CD24+	GCST90001746	ebi-a-GCST90001746
MFI	B cell	Bcells.trait379	CD20 on IgD+ CD24-	GCST90001747	ebi-a-GCST90001747
MFI	B cell	Bcells.trait380	CD20 on IgD+ CD38-	GCST90001748	ebi-a-GCST90001748
MFI	B cell	Bcells.trait381	CD20 on IgD+ CD38- naive	GCST90001749	ebi-a-GCST90001749
MFI	B cell	Bcells.trait382	CD20 on IgD+ CD38- unsw mem	GCST90001750	ebi-a-GCST90001750
MFI	B cell	Bcells.trait383	CD20 on IgD+ CD38br	GCST90001751	ebi-a-GCST90001751
MFI	B cell	Bcells.trait384	CD20 on IgD+ CD38dim	GCST90001752	ebi-a-GCST90001752
MFI	B cell	Bcells.trait388	CD20 on IgD- CD24-	GCST90001753	ebi-a-GCST90001753
MFI	B cell	Bcells.trait389	CD20 on IgD- CD27-	GCST90001754	ebi-a-GCST90001754
MFI	B cell	Bcells.trait390	CD20 on IgD- CD38-	GCST90001755	ebi-a-GCST90001755
MFI	B cell	Bcells.trait391	CD20 on IgD- CD38br	GCST90001756	ebi-a-GCST90001756
MFI	B cell	Bcells.trait392	CD20 on IgD- CD38dim	GCST90001757	ebi-a-GCST90001757
MFI	B cell	Bcells.trait395	CD20 on memory B cell	GCST90001758	ebi-a-GCST90001758
MFI	B cell	Bcells.trait397	CD20 on naive-mature B cell	GCST90001759	ebi-a-GCST90001759
MFI	B cell	Bcells.trait398	CD20 on unsw mem	GCST90001760	ebi-a-GCST90001760
MFI	B cell	Bcells.trait399	CD20 on sw mem	GCST90001761	ebi-a-GCST90001761
MFI	B cell	Bcells.trait400	CD20 on IgD+	GCST90001762	ebi-a-GCST90001762
MFI	B cell	Bcells.trait401	CD20 on transitional	GCST90001763	ebi-a-GCST90001763
MFI	B cell	Bcells.trait418	CD24 on CD24+ CD27+	GCST90001764	ebi-a-GCST90001764
MFI	B cell	Bcells.trait438	CD24 on IgD+ CD24+	GCST90001765	ebi-a-GCST90001765
MFI	B cell	Bcells.trait439	CD24 on IgD+ CD38-	GCST90001766	ebi-a-GCST90001766
MFI	B cell	Bcells.trait441	CD24 on IgD+ CD38- unsw mem	GCST90001767	ebi-a-GCST90001767
MFI	B cell	Bcells.trait442	CD24 on IgD+ CD38br	GCST90001768	ebi-a-GCST90001768
MFI	B cell	Bcells.trait445	CD24 on IgD- CD38-	GCST90001769	ebi-a-GCST90001769
MFI	B cell	Bcells.trait446	CD24 on IgD- CD38dim	GCST90001770	ebi-a-GCST90001770
MFI	B cell	Bcells.trait448	CD24 on memory B cell	GCST90001771	ebi-a-GCST90001771
MFI	B cell	Bcells.trait449	CD24 on unsw mem	GCST90001772	ebi-a-GCST90001772
MFI	B cell	Bcells.trait450	CD24 on sw mem	GCST90001773	ebi-a-GCST90001773
MFI	B cell	Bcells.trait451	CD24 on transitional	GCST90001774	ebi-a-GCST90001774
MFI	B cell	Bcells.trait453	CD25 on B cell	GCST90001775	ebi-a-GCST90001775
MFI	B cell	Bcells.trait470	CD25 on CD20- CD38-	GCST90001776	ebi-a-GCST90001776
MFI	B cell	Bcells.trait471	CD25 on CD24+ CD27+	GCST90001777	ebi-a-GCST90001777
MFI	B cell	Bcells.trait490	CD25 on IgD+ CD24+	GCST90001778	ebi-a-GCST90001778
MFI	B cell	Bcells.trait491	CD25 on IgD+ CD24-	GCST90001779	ebi-a-GCST90001779
MFI	B cell	Bcells.trait492	CD25 on IgD+ CD38-	GCST90001780	ebi-a-GCST90001780
MFI	B cell	Bcells.trait493	CD25 on IgD+ CD38- naive	GCST90001781	ebi-a-GCST90001781
MFI	B cell	Bcells.trait494	CD25 on IgD+ CD38- unsw mem	GCST90001782	ebi-a-GCST90001782
MFI	B cell	Bcells.trait495	CD25 on IgD+ CD38br	GCST90001783	ebi-a-GCST90001783
MFI	B cell	Bcells.trait496	CD25 on IgD+ CD38dim	GCST90001784	ebi-a-GCST90001784
MFI	B cell	Bcells.trait500	CD25 on IgD- CD24-	GCST90001785	ebi-a-GCST90001785
MFI	B cell	Bcells.trait501	CD25 on IgD- CD27-	GCST90001786	ebi-a-GCST90001786
MFI	B cell	Bcells.trait502	CD25 on IgD- CD38-	GCST90001787	ebi-a-GCST90001787
MFI	B cell	Bcells.trait503	CD25 on IgD- CD38br	GCST90001788	ebi-a-GCST90001788
MFI	B cell	Bcells.trait504	CD25 on IgD- CD38dim	GCST90001789	ebi-a-GCST90001789
MFI	B cell	Bcells.trait506	CD25 on memory B cell	GCST90001790	ebi-a-GCST90001790
MFI	B cell	Bcells.trait508	CD25 on naive-mature B cell	GCST90001791	ebi-a-GCST90001791
MFI	B cell	Bcells.trait509	CD25 on unsw mem	GCST90001792	ebi-a-GCST90001792
MFI	B cell	Bcells.trait510	CD25 on sw mem	GCST90001793	ebi-a-GCST90001793
MFI	B cell	Bcells.trait511	CD25 on IgD+	GCST90001794	ebi-a-GCST90001794
MFI	B cell	Bcells.trait512	CD25 on transitional	GCST90001795	ebi-a-GCST90001795
MFI	B cell	Bcells.trait514	CD27 on CD20-	GCST90001796	ebi-a-GCST90001796
MFI	B cell	Bcells.trait536	CD27 on CD20- CD38-	GCST90001797	ebi-a-GCST90001797
MFI	B cell	Bcells.trait537	CD27 on CD24+ CD27+	GCST90001798	ebi-a-GCST90001798
MFI	B cell	Bcells.trait539	CD27 on T cell	GCST90001799	ebi-a-GCST90001799
MFI	B cell	Bcells.trait561	CD27 on IgD+ CD24+	GCST90001800	ebi-a-GCST90001800
MFI	B cell	Bcells.trait563	CD27 on IgD+ CD38- unsw mem	GCST90001801	ebi-a-GCST90001801
MFI	B cell	Bcells.trait565	CD27 on IgD- CD38-	GCST90001802	ebi-a-GCST90001802
MFI	B cell	Bcells.trait566	CD27 on IgD- CD38br	GCST90001803	ebi-a-GCST90001803
MFI	B cell	Bcells.trait567	CD27 on IgD- CD38dim	GCST90001804	ebi-a-GCST90001804
MFI	B cell	Bcells.trait570	CD27 on memory B cell	GCST90001805	ebi-a-GCST90001805
MFI	B cell	Bcells.trait571	CD27 on unsw mem	GCST90001806	ebi-a-GCST90001806
MFI	B cell	Bcells.trait572	CD27 on PB/PC	GCST90001807	ebi-a-GCST90001807
MFI	B cell	Bcells.trait574	CD27 on sw mem	GCST90001808	ebi-a-GCST90001808
MFI	B cell	Bcells.trait597	CD38 on CD20-	GCST90001809	ebi-a-GCST90001809
MFI	B cell	Bcells.trait619	CD38 on CD3- CD19-	GCST90001810	ebi-a-GCST90001810
MFI	B cell	Bcells.trait637	CD38 on IgD+ CD24-	GCST90001811	ebi-a-GCST90001811
MFI	B cell	Bcells.trait640	CD38 on IgD+ CD38br	GCST90001812	ebi-a-GCST90001812
MFI	B cell	Bcells.trait641	CD38 on IgD+ CD38dim	GCST90001813	ebi-a-GCST90001813
MFI	B cell	Bcells.trait643	CD38 on IgD- CD38br	GCST90001814	ebi-a-GCST90001814
MFI	B cell	Bcells.trait644	CD38 on IgD- CD38dim	GCST90001815	ebi-a-GCST90001815
MFI	B cell	Bcells.trait646	CD38 on naive-mature B cell	GCST90001816	ebi-a-GCST90001816
MFI	B cell	Bcells.trait647	CD38 on PB/PC	GCST90001817	ebi-a-GCST90001817
MFI	B cell	Bcells.trait649	CD38 on IgD+	GCST90001818	ebi-a-GCST90001818
MFI	B cell	Bcells.trait650	CD38 on transitional	GCST90001819	ebi-a-GCST90001819
MFI	B cell	Bcells.trait775	IgD on IgD+ CD24+	GCST90001820	ebi-a-GCST90001820
MFI	B cell	Bcells.trait776	IgD on IgD+ CD24-	GCST90001821	ebi-a-GCST90001821
MFI	B cell	Bcells.trait777	IgD on IgD+ CD38-	GCST90001822	ebi-a-GCST90001822
MFI	B cell	Bcells.trait779	IgD on IgD+ CD38- unsw mem	GCST90001823	ebi-a-GCST90001823
MFI	B cell	Bcells.trait780	IgD on IgD+ CD38br	GCST90001824	ebi-a-GCST90001824
MFI	B cell	Bcells.trait781	IgD on IgD+ CD38dim	GCST90001825	ebi-a-GCST90001825
MFI	B cell	Bcells.trait785	IgD on unsw mem	GCST90001826	ebi-a-GCST90001826
MFI	B cell	Bcells.trait786	IgD on IgD+	GCST90001827	ebi-a-GCST90001827
MFI	B cell	Bcells.trait787	IgD on transitional	GCST90001828	ebi-a-GCST90001828
MFI	B cell	Bcells.trait84	BAFF-R on B cell	GCST90001829	ebi-a-GCST90001829
MFI	B cell	Bcells.trait85	BAFF-R on CD20-	GCST90001830	ebi-a-GCST90001830
MFI	cDC	Blue.530.30.cDC.trait1	CD62L on CD62L+ myeloid DC	GCST90001831	ebi-a-GCST90001831
MFI	cDC	Blue.530.30.cDC.trait2	CD62L on CD62L+ plasmacytoid DC	GCST90001832	ebi-a-GCST90001832
MFI	cDC	Blue.530.30.cDC.trait3	CD62L on CD62L+ DC	GCST90001833	ebi-a-GCST90001833
MFI	cDC	Blue.530.30.cDC.trait4	CD62L on monocyte	GCST90001834	ebi-a-GCST90001834
MFI	cDC	Blue.530.30.cDC.trait5	CD62L on granulocyte	GCST90001835	ebi-a-GCST90001835
MFI	Myeloid cell	Blue.530.30.MDSC.trait1	CD66b on CD66b++ myeloid cell	GCST90001836	ebi-a-GCST90001836
MFI	Myeloid cell	Blue.530.30.MDSC.trait2	CD66b on Gr MDSC	GCST90001837	ebi-a-GCST90001837
MFI	Maturation stages of T cell	Blue.530.30.MT.trait10	CD3 on naive CD8br	GCST90001838	ebi-a-GCST90001838
MFI	Maturation stages of T cell	Blue.530.30.MT.trait11	CD3 on EM CD8br	GCST90001839	ebi-a-GCST90001839
MFI	Maturation stages of T cell	Blue.530.30.MT.trait12	CD3 on TD CD8br	GCST90001840	ebi-a-GCST90001840
MFI	Maturation stages of T cell	Blue.530.30.MT.trait3	CD3 on CM CD4+	GCST90001841	ebi-a-GCST90001841
MFI	Maturation stages of T cell	Blue.530.30.MT.trait4	CD3 on Naive CD4+	GCST90001842	ebi-a-GCST90001842
MFI	Maturation stages of T cell	Blue.530.30.MT.trait5	CD3 on EM CD4+	GCST90001843	ebi-a-GCST90001843
MFI	Maturation stages of T cell	Blue.530.30.MT.trait6	CD3 on TD CD4+	GCST90001844	ebi-a-GCST90001844
MFI	Maturation stages of T cell	Blue.530.30.MT.trait7	CD3 on CD45RA- CD4+	GCST90001845	ebi-a-GCST90001845
MFI	Maturation stages of T cell	Blue.530.30.MT.trait9	CD3 on CM CD8br	GCST90001846	ebi-a-GCST90001846
MFI	TBNK	Blue.530.30.TBNK.trait4	CD3 on HLA DR+ T cell	GCST90001847	ebi-a-GCST90001847
MFI	TBNK	Blue.530.30.TBNK.trait5	CD3 on NKT	GCST90001848	ebi-a-GCST90001848
MFI	TBNK	Blue.530.30.TBNK.trait6	CD3 on HLA DR+ CD4+	GCST90001849	ebi-a-GCST90001849
MFI	TBNK	Blue.530.30.TBNK.trait7	CD3 on HLA DR+ CD8br	GCST90001850	ebi-a-GCST90001850
MFI	Treg	Blue.530.30.Treg.trait1	CD3 on T cell	GCST90001851	ebi-a-GCST90001851
MFI	Treg	Blue.530.30.Treg.trait10	CD3 on CD39+ resting Treg	GCST90001852	ebi-a-GCST90001852
MFI	Treg	Blue.530.30.Treg.trait11	CD3 on activated Treg	GCST90001853	ebi-a-GCST90001853
MFI	Treg	Blue.530.30.Treg.trait12	CD3 on CD39+ activated Treg	GCST90001854	ebi-a-GCST90001854
MFI	Treg	Blue.530.30.Treg.trait13	CD3 on secreting Treg	GCST90001855	ebi-a-GCST90001855
MFI	Treg	Blue.530.30.Treg.trait14	CD3 on CD39+ secreting Treg	GCST90001856	ebi-a-GCST90001856
MFI	Treg	Blue.530.30.Treg.trait15	CD3 on activated & secreting Treg	GCST90001857	ebi-a-GCST90001857
MFI	Treg	Blue.530.30.Treg.trait17	CD3 on CD45RA+ CD4+	GCST90001858	ebi-a-GCST90001858
MFI	Treg	Blue.530.30.Treg.trait2	CD3 on CD8br	GCST90001859	ebi-a-GCST90001859
MFI	Treg	Blue.530.30.Treg.trait21	CD3 on CD39+ CD4+	GCST90001860	ebi-a-GCST90001860
MFI	Treg	Blue.530.30.Treg.trait22	CD3 on CD28+ CD4+	GCST90001861	ebi-a-GCST90001861
MFI	Treg	Blue.530.30.Treg.trait23	CD3 on CD28+ DN (CD4-CD8-)	GCST90001862	ebi-a-GCST90001862
MFI	Treg	Blue.530.30.Treg.trait3	CD3 on CD28+ CD45RA- CD8br	GCST90001863	ebi-a-GCST90001863
MFI	Treg	Blue.530.30.Treg.trait4	CD3 on CD28+ CD45RA+ CD8br	GCST90001864	ebi-a-GCST90001864
MFI	Treg	Blue.530.30.Treg.trait5	CD3 on CD28- CD8br	GCST90001865	ebi-a-GCST90001865
MFI	Treg	Blue.530.30.Treg.trait6	CD3 on CD39+ CD8br	GCST90001866	ebi-a-GCST90001866
MFI	Treg	Blue.530.30.Treg.trait7	CD3 on CD4+	GCST90001867	ebi-a-GCST90001867
MFI	Treg	Blue.530.30.Treg.trait8	CD3 on CD4 Treg	GCST90001868	ebi-a-GCST90001868
MFI	Treg	Blue.530.30.Treg.trait9	CD3 on resting Treg	GCST90001869	ebi-a-GCST90001869
MFI	Myeloid cell	Blue.585.42.MDSC.trait1	CD34 on HSC	GCST90001870	ebi-a-GCST90001870
MFI	Maturation stages of T cell	HVEM1000_150630.trait1	HVEM on T cell	GCST90001871	ebi-a-GCST90001871
MFI	Maturation stages of T cell	HVEM1000_150630.trait10	HVEM on naive CD8br	GCST90001872	ebi-a-GCST90001872
MFI	Maturation stages of T cell	HVEM1000_150630.trait11	HVEM on EM CD8br	GCST90001873	ebi-a-GCST90001873
MFI	Maturation stages of T cell	HVEM1000_150630.trait12	HVEM on TD CD8br	GCST90001874	ebi-a-GCST90001874
MFI	Maturation stages of T cell	HVEM1000_150630.trait2	HVEM on CD4+	GCST90001875	ebi-a-GCST90001875
MFI	Maturation stages of T cell	HVEM1000_150630.trait3	HVEM on CM CD4+	GCST90001876	ebi-a-GCST90001876
MFI	Maturation stages of T cell	HVEM1000_150630.trait4	HVEM on naive CD4+	GCST90001877	ebi-a-GCST90001877
MFI	Maturation stages of T cell	HVEM1000_150630.trait5	HVEM on EM CD4+	GCST90001878	ebi-a-GCST90001878
MFI	Maturation stages of T cell	HVEM1000_150630.trait6	HVEM on TD CD4+	GCST90001879	ebi-a-GCST90001879
MFI	Maturation stages of T cell	HVEM1000_150630.trait7	HVEM on CD45RA- CD4+	GCST90001880	ebi-a-GCST90001880
MFI	Maturation stages of T cell	HVEM1000_150630.trait8	HVEM on CD8br	GCST90001881	ebi-a-GCST90001881
MFI	Maturation stages of T cell	HVEM1000_150630.trait9	HVEM on CM CD8br	GCST90001882	ebi-a-GCST90001882
MFI	TBNK	Blue.585.42.TBNK.trait1	CD16-CD56 on NKT	GCST90001883	ebi-a-GCST90001883
MFI	TBNK	Blue.585.42.TBNK.trait2	CD16-CD56 on NK	GCST90001884	ebi-a-GCST90001884
MFI	TBNK	Blue.585.42.TBNK.trait3	CD16-CD56 on HLA DR+ NK	GCST90001885	ebi-a-GCST90001885
MFI	Treg	Blue.585.42.Treg.trait10	CD28 on CD39+ activated Treg	GCST90001886	ebi-a-GCST90001886
MFI	Treg	Blue.585.42.Treg.trait11	CD28 on secreting Treg	GCST90001887	ebi-a-GCST90001887
MFI	Treg	Blue.585.42.Treg.trait12	CD28 on CD39+ secreting Treg	GCST90001888	ebi-a-GCST90001888
MFI	Treg	Blue.585.42.Treg.trait13	CD28 on activated & secreting Treg	GCST90001889	ebi-a-GCST90001889
MFI	Treg	Blue.585.42.Treg.trait15	CD28 on CD45RA+ CD4+	GCST90001890	ebi-a-GCST90001890
MFI	Treg	Blue.585.42.Treg.trait18	CD28 on CD45RA- CD4 not Treg	GCST90001891	ebi-a-GCST90001891
MFI	Treg	Blue.585.42.Treg.trait19	CD28 on CD39+ CD4+	GCST90001892	ebi-a-GCST90001892
MFI	Treg	Blue.585.42.Treg.trait2	CD28 on CD28+ CD45RA- CD8br	GCST90001893	ebi-a-GCST90001893
MFI	Treg	Blue.585.42.Treg.trait20	CD28 on CD28+ CD4+	GCST90001894	ebi-a-GCST90001894
MFI	Treg	Blue.585.42.Treg.trait21	CD28 on CD28+ DN (CD4-CD8-)	GCST90001895	ebi-a-GCST90001895
MFI	Treg	Blue.585.42.Treg.trait3	CD28 on CD28+ CD45RA+ CD8br	GCST90001896	ebi-a-GCST90001896
MFI	Treg	Blue.585.42.Treg.trait4	CD28 on CD39+ CD8br	GCST90001897	ebi-a-GCST90001897
MFI	Treg	Blue.585.42.Treg.trait5	CD28 on CD4+	GCST90001898	ebi-a-GCST90001898
MFI	Treg	Blue.585.42.Treg.trait6	CD28 on CD4 Treg	GCST90001899	ebi-a-GCST90001899
MFI	Treg	Blue.585.42.Treg.trait7	CD28 on resting Treg	GCST90001900	ebi-a-GCST90001900
MFI	Treg	Blue.585.42.Treg.trait8	CD28 on CD39+ resting Treg	GCST90001901	ebi-a-GCST90001901
MFI	Treg	Blue.585.42.Treg.trait9	CD28 on activated Treg	GCST90001902	ebi-a-GCST90001902
MFI	cDC	Blue.670.LP.cDC.trait1	CD86 on myeloid DC	GCST90001903	ebi-a-GCST90001903
MFI	cDC	Blue.670.LP.cDC.trait2	CD86 on CD62L+ myeloid DC	GCST90001904	ebi-a-GCST90001904
MFI	cDC	Blue.670.LP.cDC.trait3	CD86 on monocyte	GCST90001905	ebi-a-GCST90001905
MFI	cDC	Blue.670.LP.cDC.trait4	CD86 on granulocyte	GCST90001906	ebi-a-GCST90001906
MFI	Maturation stages of T cell	Blue.670.LP.MT.trait1	CCR7 on naive CD4+	GCST90001907	ebi-a-GCST90001907
MFI	Maturation stages of T cell	Blue.670.LP.MT.trait3	CCR7 on naive CD8br	GCST90001908	ebi-a-GCST90001908
MFI	TBNK	Blue.670.LP.TBNK.trait1	CD45 on CD14+ monocyte	GCST90001909	ebi-a-GCST90001909
MFI	TBNK	Blue.670.LP.TBNK.trait10	CD45 on B cell	GCST90001910	ebi-a-GCST90001910
MFI	TBNK	Blue.670.LP.TBNK.trait11	CD45 on NK	GCST90001911	ebi-a-GCST90001911
MFI	TBNK	Blue.670.LP.TBNK.trait12	CD45 on HLA DR+ NK	GCST90001912	ebi-a-GCST90001912
MFI	TBNK	Blue.670.LP.TBNK.trait13	CD45 on granulocyte	GCST90001913	ebi-a-GCST90001913
MFI	TBNK	Blue.670.LP.TBNK.trait2	CD45 on lymphocyte	GCST90001914	ebi-a-GCST90001914
MFI	TBNK	Blue.670.LP.TBNK.trait3	CD45 on T cell	GCST90001915	ebi-a-GCST90001915
MFI	TBNK	Blue.670.LP.TBNK.trait4	CD45 on CD4+	GCST90001916	ebi-a-GCST90001916
MFI	TBNK	Blue.670.LP.TBNK.trait5	CD45 on CD8br	GCST90001917	ebi-a-GCST90001917
MFI	TBNK	Blue.670.LP.TBNK.trait6	CD45 on HLA DR+ T cell	GCST90001918	ebi-a-GCST90001918
MFI	TBNK	Blue.670.LP.TBNK.trait7	CD45 on NKT	GCST90001919	ebi-a-GCST90001919
MFI	TBNK	Blue.670.LP.TBNK.trait8	CD45 on HLA DR+ CD4+	GCST90001920	ebi-a-GCST90001920
MFI	TBNK	Blue.670.LP.TBNK.trait9	CD45 on HLA DR+ CD8br	GCST90001921	ebi-a-GCST90001921
MFI	Treg	Blue.670.LP.Treg.trait1	CD127 on T cell	GCST90001922	ebi-a-GCST90001922
MFI	Treg	Blue.670.LP.Treg.trait10	CD127 on CD45RA- CD4 not Treg	GCST90001923	ebi-a-GCST90001923
MFI	Treg	Blue.670.LP.Treg.trait11	CD127 on CD28+ CD4+	GCST90001924	ebi-a-GCST90001924
MFI	Treg	Blue.670.LP.Treg.trait12	CD127 on CD28+ DN (CD4-CD8-)	GCST90001925	ebi-a-GCST90001925
MFI	Treg	Blue.670.LP.Treg.trait13	CD127 on granulocyte	GCST90001926	ebi-a-GCST90001926
MFI	Treg	Blue.670.LP.Treg.trait2	CD127 on CD8br	GCST90001927	ebi-a-GCST90001927
MFI	Treg	Blue.670.LP.Treg.trait3	CD127 on CD28+ CD45RA- CD8br	GCST90001928	ebi-a-GCST90001928
MFI	Treg	Blue.670.LP.Treg.trait4	CD127 on CD28+ CD45RA+ CD8br	GCST90001929	ebi-a-GCST90001929
MFI	Treg	Blue.670.LP.Treg.trait5	CD127 on CD28- CD8br	GCST90001930	ebi-a-GCST90001930
MFI	Treg	Blue.670.LP.Treg.trait6	CD127 on CD4+	GCST90001931	ebi-a-GCST90001931
MFI	Treg	Blue.670.LP.Treg.trait7	CD127 on CD45RA+ CD4+	GCST90001932	ebi-a-GCST90001932
MFI	Treg	Blue.780.60.CD25.trait1	CD25 on CD45RA- CD4 not Treg	GCST90001933	ebi-a-GCST90001933
MFI	Treg	Blue.780.60.CD25.trait13	CD25 on CD45RA+ CD4 not Treg	GCST90001934	ebi-a-GCST90001934
MFI	Treg	Blue.780.60.CD25.trait10	CD25 on CD39+ CD4 Treg	GCST90001935	ebi-a-GCST90001935
MFI	Treg	Blue.780.60.CD25.trait2	CD25 on CD4 Treg	GCST90001936	ebi-a-GCST90001936
MFI	Treg	Blue.780.60.CD25.trait3	CD25 on resting Treg	GCST90001937	ebi-a-GCST90001937
MFI	Treg	Blue.780.60.CD25.trait4	CD25 on CD39+ resting Treg	GCST90001938	ebi-a-GCST90001938
MFI	Treg	Blue.780.60.CD25.trait5	CD25 on activated Treg	GCST90001939	ebi-a-GCST90001939
MFI	Treg	Blue.780.60.CD25.trait6	CD25 on CD39+ activated Treg	GCST90001940	ebi-a-GCST90001940
MFI	Treg	Blue.780.60.CD25.trait7	CD25 on secreting Treg	GCST90001941	ebi-a-GCST90001941
MFI	Treg	Blue.780.60.CD25.trait8	CD25 on CD39+ secreting Treg	GCST90001942	ebi-a-GCST90001942
MFI	Treg	Blue.780.60.CD25.trait9	CD25 on activated & secreting Treg	GCST90001943	ebi-a-GCST90001943
MFI	cDC	Blue.780.60.cDC.trait1	CD123 on plasmacytoid DC	GCST90001944	ebi-a-GCST90001944
MFI	cDC	Blue.780.60.cDC.trait2	CD123 on CD62L+ plasmacytoid DC	GCST90001945	ebi-a-GCST90001945
MFI	Myeloid cell	Blue.780.60.MDSC.trait1	CD33 on CD14+ monocyte	GCST90001946	ebi-a-GCST90001946
MFI	Myeloid cell	Blue.780.60.MDSC.trait10	CD33 on CD33br HLA DR+ CD14dim	GCST90001947	ebi-a-GCST90001947
MFI	Myeloid cell	Blue.780.60.MDSC.trait12	CD33 on CD33dim HLA DR+ CD11b+	GCST90001948	ebi-a-GCST90001948
MFI	Myeloid cell	Blue.780.60.MDSC.trait13	CD33 on CD33dim HLA DR+ CD11b-	GCST90001949	ebi-a-GCST90001949
MFI	Myeloid cell	Blue.780.60.MDSC.trait14	CD33 on Gr MDSC	GCST90001950	ebi-a-GCST90001950
MFI	Myeloid cell	Blue.780.60.MDSC.trait2	CD33 on CD66b++ myeloid cell	GCST90001951	ebi-a-GCST90001951
MFI	Myeloid cell	Blue.780.60.MDSC.trait3	CD33 on Mo MDSC	GCST90001952	ebi-a-GCST90001952
MFI	Myeloid cell	Blue.780.60.MDSC.trait4	CD33 on CD33dim HLA DR-	GCST90001953	ebi-a-GCST90001953
MFI	Myeloid cell	Blue.780.60.MDSC.trait6	CD33 on basophil	GCST90001954	ebi-a-GCST90001954
MFI	Myeloid cell	Blue.780.60.MDSC.trait7	CD33 on Im MDSC	GCST90001955	ebi-a-GCST90001955
MFI	Myeloid cell	Blue.780.60.MDSC.trait8	CD33 on CD33br HLA DR+	GCST90001956	ebi-a-GCST90001956
MFI	Myeloid cell	Blue.780.60.MDSC.trait9	CD33 on CD33br HLA DR+ CD14-	GCST90001957	ebi-a-GCST90001957
MFI	TBNK	Blue.780.60.TBNK.trait1	CD4 on monocyte	GCST90001958	ebi-a-GCST90001958
MFI	TBNK	Blue.780.60.TBNK.trait3	CD4 on HLA DR+ CD4+	GCST90001959	ebi-a-GCST90001959
MFI	Treg	Blue.780.60.Treg.trait4	CD25 on CD4+	GCST90001960	ebi-a-GCST90001960
MFI	Treg	Blue.780.60.Treg.trait5	CD25 on CD39+ CD4+	GCST90001961	ebi-a-GCST90001961
MFI	Treg	Blue.780.60.Treg.trait6	CD25 on CD28+ CD4+	GCST90001962	ebi-a-GCST90001962
Morphological parameter	cDC	FSC.cDC.trait2	FSC-A on myeloid DC	GCST90001963	ebi-a-GCST90001963
Morphological parameter	cDC	FSC.cDC.trait3	FSC-A on plasmacytoid DC	GCST90001964	ebi-a-GCST90001964
Morphological parameter	cDC	FSC.cDC.trait4	FSC-A on monocyte	GCST90001965	ebi-a-GCST90001965
Morphological parameter	cDC	FSC.cDC.trait5	FSC-A on granulocyte	GCST90001966	ebi-a-GCST90001966
Morphological parameter	TBNK	FSC.TBNK.trait1	FSC-A on CD14+ monocyte	GCST90001967	ebi-a-GCST90001967
Morphological parameter	TBNK	FSC.TBNK.trait10	FSC-A on B cell	GCST90001968	ebi-a-GCST90001968
Morphological parameter	TBNK	FSC.TBNK.trait11	FSC-A on NK	GCST90001969	ebi-a-GCST90001969
Morphological parameter	TBNK	FSC.TBNK.trait12	FSC-A on HLA DR+ NK	GCST90001970	ebi-a-GCST90001970
Morphological parameter	TBNK	FSC.TBNK.trait2	FSC-A on lymphocyte	GCST90001971	ebi-a-GCST90001971
Morphological parameter	TBNK	FSC.TBNK.trait3	FSC-A on T cell	GCST90001972	ebi-a-GCST90001972
Morphological parameter	TBNK	FSC.TBNK.trait4	FSC-A on CD4+	GCST90001973	ebi-a-GCST90001973
Morphological parameter	TBNK	FSC.TBNK.trait5	FSC-A on CD8br	GCST90001974	ebi-a-GCST90001974
Morphological parameter	TBNK	FSC.TBNK.trait6	FSC-A on HLA DR+ T cell	GCST90001975	ebi-a-GCST90001975
Morphological parameter	TBNK	FSC.TBNK.trait7	FSC-A on NKT	GCST90001976	ebi-a-GCST90001976
Morphological parameter	TBNK	FSC.TBNK.trait8	FSC-A on HLA DR+ CD4+	GCST90001977	ebi-a-GCST90001977
Morphological parameter	TBNK	FSC.TBNK.trait9	FSC-A on HLA DR+ CD8br	GCST90001978	ebi-a-GCST90001978
MFI	Monocyte	mono.trait1	CD16 on CD14- CD16+ monocyte	GCST90001979	ebi-a-GCST90001979
MFI	Monocyte	mono.trait10	CD40 on CD14+ CD16- monocyte	GCST90001980	ebi-a-GCST90001980
MFI	Monocyte	mono.trait11	CD40 on CD14+ CD16+ monocyte	GCST90001981	ebi-a-GCST90001981
MFI	Monocyte	mono.trait12	CCR2 on CD14- CD16+ monocyte	GCST90001982	ebi-a-GCST90001982
MFI	Monocyte	mono.trait14	CD14 on CD14+ CD16+ monocyte	GCST90001983	ebi-a-GCST90001983
MFI	Monocyte	mono.trait16	HLA DR on CD14- CD16+ monocyte	GCST90001984	ebi-a-GCST90001984
MFI	Monocyte	mono.trait17	CD40 on monocytes	GCST90001985	ebi-a-GCST90001985
MFI	Monocyte	mono.trait19	CD14 on CD14+ CD16- monocyte	GCST90001986	ebi-a-GCST90001986
MFI	Monocyte	mono.trait2	CD64 on CD14+ CD16- monocyte	GCST90001987	ebi-a-GCST90001987
MFI	Monocyte	mono.trait21	HLA DR on CD14+ CD16- monocyte	GCST90001988	ebi-a-GCST90001988
MFI	Monocyte	mono.trait22	CD40 on CD14- CD16+ monocyte	GCST90001989	ebi-a-GCST90001989
MFI	Monocyte	mono.trait24	CD64 on CD14- CD16+ monocyte	GCST90001990	ebi-a-GCST90001990
MFI	Monocyte	mono.trait25	HLA DR on CD14+ monocyte	GCST90001991	ebi-a-GCST90001991
MFI	Monocyte	mono.trait28	CCR2 on CD14+ CD16+ monocyte	GCST90001992	ebi-a-GCST90001992
MFI	Monocyte	mono.trait29	PDL-1 on CD14+ CD16- monocyte	GCST90001993	ebi-a-GCST90001993
MFI	Monocyte	mono.trait3	CX3CR1 on CD14- CD16-	GCST90001994	ebi-a-GCST90001994
MFI	Monocyte	mono.trait33	CX3CR1 on monocyte	GCST90001995	ebi-a-GCST90001995
MFI	Monocyte	mono.trait35	CX3CR1 on CD14+ CD16+ monocyte	GCST90001996	ebi-a-GCST90001996
MFI	Monocyte	mono.trait36	CX3CR1 on CD14+ CD16- monocyte	GCST90001997	ebi-a-GCST90001997
MFI	Monocyte	mono.trait39	PDL-1 on CD14+ CD16+ monocyte	GCST90001998	ebi-a-GCST90001998
MFI	Monocyte	mono.trait4	PDL-1 on CD14- CD16+ monocyte	GCST90001999	ebi-a-GCST90001999
MFI	Monocyte	mono.trait41	PDL-1 on CD14- CD16-	GCST90002000	ebi-a-GCST90002000
MFI	Monocyte	mono.trait42	CD64 on CD14- CD16-	GCST90002001	ebi-a-GCST90002001
MFI	Monocyte	mono.trait43	PDL-1 on monocyte	GCST90002002	ebi-a-GCST90002002
MFI	Monocyte	mono.trait44	CCR2 on CD14- CD16-	GCST90002003	ebi-a-GCST90002003
MFI	Monocyte	mono.trait46	CCR2 on CD14+ CD16- monocyte	GCST90002004	ebi-a-GCST90002004
MFI	Monocyte	mono.trait47	CD16 on CD14+ CD16+ monocyte	GCST90002005	ebi-a-GCST90002005
MFI	Monocyte	mono.trait48	CD64 on monocyte	GCST90002006	ebi-a-GCST90002006
MFI	Monocyte	mono.trait50	HLA DR on CD14+ CD16+ monocyte	GCST90002007	ebi-a-GCST90002007
MFI	Monocyte	mono.trait52	CCR2 on monocyte	GCST90002008	ebi-a-GCST90002008
MFI	Monocyte	mono.trait53	HLA DR on CD14- CD16-	GCST90002009	ebi-a-GCST90002009
MFI	Monocyte	mono.trait54	HLA DR on monocyte	GCST90002010	ebi-a-GCST90002010
MFI	Monocyte	mono.trait6	CD64 on CD14+ CD16+ monocyte	GCST90002011	ebi-a-GCST90002011
MFI	Monocyte	mono.trait7	CX3CR1 on CD14- CD16+ monocyte	GCST90002012	ebi-a-GCST90002012
MFI	cDC	Red.660.20.cDC.trait1	CCR2 on myeloid DC	GCST90002013	ebi-a-GCST90002013
MFI	cDC	Red.660.20.cDC.trait2	CCR2 on CD62L+ myeloid DC	GCST90002014	ebi-a-GCST90002014
MFI	cDC	Red.660.20.cDC.trait3	CCR2 on plasmacytoid DC	GCST90002015	ebi-a-GCST90002015
MFI	cDC	Red.660.20.cDC.trait4	CCR2 on CD62L+ plasmacytoid DC	GCST90002016	ebi-a-GCST90002016
MFI	cDC	Red.660.20.cDC.trait5	CCR2 on monocyte	GCST90002017	ebi-a-GCST90002017
MFI	cDC	Red.660.20.cDC.trait6	CCR2 on granulocyte	GCST90002018	ebi-a-GCST90002018
MFI	Myeloid cell	Red.660.20.MDSC.trait2	CD14 on Mo MDSC	GCST90002019	ebi-a-GCST90002019
MFI	Myeloid cell	Red.660.20.MDSC.trait3	CD14 on CD33br HLA DR+ CD14dim	GCST90002020	ebi-a-GCST90002020
MFI	Myeloid cell	Red.660.20.MDSC.trait4	CD14 on CD33dim HLA DR+ CD11b+	GCST90002021	ebi-a-GCST90002021
MFI	Maturation stages of T cell	Red.660.20.MT.trait1	CD4 on CD4+	GCST90002022	ebi-a-GCST90002022
MFI	Maturation stages of T cell	Red.660.20.MT.trait2	CD4 on CM CD4 +	GCST90002023	ebi-a-GCST90002023
MFI	Maturation stages of T cell	Red.660.20.MT.trait3	CD4 on naive CD4+	GCST90002024	ebi-a-GCST90002024
MFI	Maturation stages of T cell	Red.660.20.MT.trait4	CD4 on EM CD4+	GCST90002025	ebi-a-GCST90002025
MFI	Maturation stages of T cell	Red.660.20.MT.trait5	CD4 on TD CD4+	GCST90002026	ebi-a-GCST90002026
MFI	Maturation stages of T cell	Red.660.20.MT.trait6	CD4 on CD45RA+ CD4+	GCST90002027	ebi-a-GCST90002027
MFI	TBNK	Red.660.20.TBNK.trait2	CD19 on B cell	GCST90002028	ebi-a-GCST90002028
MFI	Treg	Red.660.20.Treg.trait1	CD39 on CD39+ CD8br	GCST90002029	ebi-a-GCST90002029
MFI	Treg	Red.660.20.Treg.trait2	CD39 on CD39+ activated Treg	GCST90002030	ebi-a-GCST90002030
MFI	Treg	Red.660.20.Treg.trait3	CD39 on CD39+ secreting Treg	GCST90002031	ebi-a-GCST90002031
MFI	Treg	Red.660.20.Treg.trait5	CD39 on CD39+ CD4+	GCST90002032	ebi-a-GCST90002032
MFI	Treg	Red.660.20.Treg.trait6	CD39 on granulocyte	GCST90002033	ebi-a-GCST90002033
MFI	Treg	Red.660.20.Treg.trait7	CD39 on monocyte	GCST90002034	ebi-a-GCST90002034
MFI	cDC	Red.780.60.cDC.trait1	CD80 on myeloid DC	GCST90002035	ebi-a-GCST90002035
MFI	cDC	Red.780.60.cDC.trait2	CD80 on CD62L+ myeloid DC	GCST90002036	ebi-a-GCST90002036
MFI	cDC	Red.780.60.cDC.trait3	CD80 on plasmacytoid DC	GCST90002037	ebi-a-GCST90002037
MFI	cDC	Red.780.60.cDC.trait4	CD80 on CD62L+ plasmacytoid DC	GCST90002038	ebi-a-GCST90002038
MFI	cDC	Red.780.60.cDC.trait5	CD80 on monocyte	GCST90002039	ebi-a-GCST90002039
MFI	cDC	Red.780.60.cDC.trait6	CD80 on granulocyte	GCST90002040	ebi-a-GCST90002040
MFI	Myeloid cell	Red.780.60.MDSC.trait1	CD45 on lymphocyte	GCST90002041	ebi-a-GCST90002041
MFI	Myeloid cell	Red.780.60.MDSC.trait10	CD45 on CD33br HLA DR+ CD14-	GCST90002042	ebi-a-GCST90002042
MFI	Myeloid cell	Red.780.60.MDSC.trait11	CD45 on CD33br HLA DR+ CD14dim	GCST90002043	ebi-a-GCST90002043
MFI	Myeloid cell	Red.780.60.MDSC.trait13	CD45 on CD33dim HLA DR+ CD11b-	GCST90002044	ebi-a-GCST90002044
MFI	Myeloid cell	Red.780.60.MDSC.trait14	CD45 on CD33- HLA DR-	GCST90002045	ebi-a-GCST90002045
MFI	Myeloid cell	Red.780.60.MDSC.trait15	CD45 on CD33- HLA DR+	GCST90002046	ebi-a-GCST90002046
MFI	Myeloid cell	Red.780.60.MDSC.trait16	CD45 on Gr MDSC	GCST90002047	ebi-a-GCST90002047
MFI	Myeloid cell	Red.780.60.MDSC.trait3	CD45 on CD66b++ myelod cell	GCST90002048	ebi-a-GCST90002048
MFI	Myeloid cell	Red.780.60.MDSC.trait4	CD45 on Mo MDSC	GCST90002049	ebi-a-GCST90002049
MFI	Myeloid cell	Red.780.60.MDSC.trait5	CD45 on CD33dim HLA DR-	GCST90002050	ebi-a-GCST90002050
MFI	Myeloid cell	Red.780.60.MDSC.trait7	CD45 on basophil	GCST90002051	ebi-a-GCST90002051
MFI	Myeloid cell	Red.780.60.MDSC.trait8	CD45 on Im MDSC	GCST90002052	ebi-a-GCST90002052
MFI	Myeloid cell	Red.780.60.MDSC.trait9	CD45 on CD33br HLA DR+	GCST90002053	ebi-a-GCST90002053
MFI	Maturation stages of T cell	Red.780.60.MT.trait2	CD8 on CM CD8br	GCST90002054	ebi-a-GCST90002054
MFI	Maturation stages of T cell	Red.780.60.MT.trait3	CD8 on naive CD8br	GCST90002055	ebi-a-GCST90002055
MFI	Maturation stages of T cell	Red.780.60.MT.trait4	CD8 on EM CD8br	GCST90002056	ebi-a-GCST90002056
MFI	Maturation stages of T cell	Red.780.60.MT.trait5	CD8 on TD CD8br	GCST90002057	ebi-a-GCST90002057
MFI	TBNK	Red.780.60.TBNK.trait1	CD8 on CD8br	GCST90002058	ebi-a-GCST90002058
MFI	TBNK	Red.780.60.TBNK.trait2	CD8 on NKT	GCST90002059	ebi-a-GCST90002059
MFI	TBNK	Red.780.60.TBNK.trait3	CD8 on HLA DR+ CD8br	GCST90002060	ebi-a-GCST90002060
MFI	Treg	Red.780.60.Treg.trait15	CD4 on CD39+ CD4+	GCST90002061	ebi-a-GCST90002061
MFI	Treg	Red.780.60.Treg.trait16	CD4 on CD28+ CD4+	GCST90002062	ebi-a-GCST90002062
MFI	Treg	Red.780.60.Treg.trait2	CD4 on CD4 Treg	GCST90002063	ebi-a-GCST90002063
MFI	Treg	Red.780.60.Treg.trait3	CD4 on resting Treg	GCST90002064	ebi-a-GCST90002064
MFI	Treg	Red.780.60.Treg.trait4	CD4 on CD39+ resting Treg	GCST90002065	ebi-a-GCST90002065
MFI	Treg	Red.780.60.Treg.trait5	CD4 on activated Treg	GCST90002066	ebi-a-GCST90002066
MFI	Treg	Red.780.60.Treg.trait6	CD4 on CD39+ activated Treg	GCST90002067	ebi-a-GCST90002067
MFI	Treg	Red.780.60.Treg.trait7	CD4 on secreting Treg	GCST90002068	ebi-a-GCST90002068
MFI	Treg	Red.780.60.Treg.trait8	CD4 on CD39+ secreting Treg	GCST90002069	ebi-a-GCST90002069
MFI	Treg	Red.780.60.Treg.trait9	CD4 on activated & secreting Treg	GCST90002070	ebi-a-GCST90002070
Morphological parameter	cDC	SSC.cDC.trait2	SSC-A on myeloid DC	GCST90002071	ebi-a-GCST90002071
Morphological parameter	cDC	SSC.cDC.trait3	SSC-A on plasmacytoid DC	GCST90002072	ebi-a-GCST90002072
Morphological parameter	cDC	SSC.cDC.trait4	SSC-A on monocyte	GCST90002073	ebi-a-GCST90002073
Morphological parameter	TBNK	SSC.TBNK.trait1	SSC-A on CD14+ monocyte	GCST90002074	ebi-a-GCST90002074
Morphological parameter	TBNK	SSC.TBNK.trait10	SSC-A on B cell	GCST90002075	ebi-a-GCST90002075
Morphological parameter	TBNK	SSC.TBNK.trait11	SSC-A on NK	GCST90002076	ebi-a-GCST90002076
Morphological parameter	TBNK	SSC.TBNK.trait12	SSC-A on HLA DR+ NK	GCST90002077	ebi-a-GCST90002077
Morphological parameter	TBNK	SSC.TBNK.trait13	SSC-A on granulocyte	GCST90002078	ebi-a-GCST90002078
Morphological parameter	TBNK	SSC.TBNK.trait2	SSC-A on lymphocyte	GCST90002079	ebi-a-GCST90002079
Morphological parameter	TBNK	SSC.TBNK.trait3	SSC-A on T cell	GCST90002080	ebi-a-GCST90002080
Morphological parameter	TBNK	SSC.TBNK.trait4	SSC-A on CD4+	GCST90002081	ebi-a-GCST90002081
Morphological parameter	TBNK	SSC.TBNK.trait5	SSC-A on CD8br	GCST90002082	ebi-a-GCST90002082
Morphological parameter	TBNK	SSC.TBNK.trait6	SSC-A on HLA DR+ T cell	GCST90002083	ebi-a-GCST90002083
Morphological parameter	TBNK	SSC.TBNK.trait7	SSC-A on NKT	GCST90002084	ebi-a-GCST90002084
Morphological parameter	TBNK	SSC.TBNK.trait8	SSC-A on HLA DR+ CD4+	GCST90002085	ebi-a-GCST90002085
Morphological parameter	TBNK	SSC.TBNK.trait9	SSC-A on HLA DR+ CD8br	GCST90002086	ebi-a-GCST90002086
MFI	cDC	Violet.450.50.cDC.trait1	CD11c on myeloid DC	GCST90002087	ebi-a-GCST90002087
MFI	cDC	Violet.450.50.cDC.trait2	CD11c on CD62L+ myeloid DC	GCST90002088	ebi-a-GCST90002088
MFI	cDC	Violet.450.50.cDC.trait3	CD11c on monocyte	GCST90002089	ebi-a-GCST90002089
MFI	cDC	Violet.450.50.cDC.trait4	CD11c on granulocyte	GCST90002090	ebi-a-GCST90002090
MFI	Myeloid cell	Violet.450.50.MDSC.trait1	CD11b on CD14+ monocyte	GCST90002091	ebi-a-GCST90002091
MFI	Myeloid cell	Violet.450.50.MDSC.trait13	CD11b on Gr MDSC	GCST90002092	ebi-a-GCST90002092
MFI	Myeloid cell	Violet.450.50.MDSC.trait2	CD11b on CD66b++ myeloid cell	GCST90002093	ebi-a-GCST90002093
MFI	Myeloid cell	Violet.450.50.MDSC.trait3	CD11b on Mo MDSC	GCST90002094	ebi-a-GCST90002094
MFI	Myeloid cell	Violet.450.50.MDSC.trait4	CD11b on CD33dim HLA DR-	GCST90002095	ebi-a-GCST90002095
MFI	Myeloid cell	Violet.450.50.MDSC.trait6	CD11b on basophil	GCST90002096	ebi-a-GCST90002096
MFI	Myeloid cell	Violet.450.50.MDSC.trait9	CD11b on CD33br HLA DR+ CD14dim	GCST90002097	ebi-a-GCST90002097
MFI	Maturation stages of T cell	Violet.450.50.MT.trait1	CD45RA on naive CD4+	GCST90002098	ebi-a-GCST90002098
MFI	Maturation stages of T cell	Violet.450.50.MT.trait2	CD4RA on TD CD4+	GCST90002099	ebi-a-GCST90002099
MFI	Maturation stages of T cell	Violet.450.50.MT.trait3	CD45RA on naive CD8br	GCST90002100	ebi-a-GCST90002100
MFI	Maturation stages of T cell	Violet.450.50.MT.trait4	CD45RA on TD CD8br	GCST90002101	ebi-a-GCST90002101
MFI	Treg	Violet.450.50.Treg.trait2	CD45RA on resting Treg	GCST90002102	ebi-a-GCST90002102
MFI	Treg	Violet.450.50.Treg.trait3	CD45RA on CD39+ resting Treg	GCST90002103	ebi-a-GCST90002103
MFI	cDC	Violet.510.50.cDC.trait2	HLA DR on myeloid DC	GCST90002104	ebi-a-GCST90002104
MFI	cDC	Violet.510.50.cDC.trait3	HLA DR on plasmacytoid DC	GCST90002105	ebi-a-GCST90002105
MFI	cDC	Violet.510.50.cDC.trait4	HLA DR on DC	GCST90002106	ebi-a-GCST90002106
MFI	Myeloid cell	Violet.510.50.MDSC.trait1	HLA DR on HSC	GCST90002107	ebi-a-GCST90002107
MFI	Myeloid cell	Violet.510.50.MDSC.trait3	HLA DR on CD33br HLA DR+ CD14-	GCST90002108	ebi-a-GCST90002108
MFI	Myeloid cell	Violet.510.50.MDSC.trait4	HLA DR on CD33br HLA DR+ CD14dim	GCST90002109	ebi-a-GCST90002109
MFI	Myeloid cell	Violet.510.50.MDSC.trait5	HLA DR on CD33dim HLA DR+ CD11b+	GCST90002110	ebi-a-GCST90002110
MFI	Myeloid cell	Violet.510.50.MDSC.trait6	HLA DR on CD33dim HLA DR+ CD11b-	GCST90002111	ebi-a-GCST90002111
MFI	Myeloid cell	Violet.510.50.MDSC.trait7	HLA DR on CD33- HLA DR+	GCST90002112	ebi-a-GCST90002112
MFI	TBNK	Violet.510.50.TBNK.trait2	HLA DR on HLA DR+ T cell	GCST90002113	ebi-a-GCST90002113
MFI	TBNK	Violet.510.50.TBNK.trait3	HLA DR on HLA DR+ CD4+	GCST90002114	ebi-a-GCST90002114
MFI	TBNK	Violet.510.50.TBNK.trait4	HLA DR on HLA DR+ CD8br	GCST90002115	ebi-a-GCST90002115
MFI	TBNK	Violet.510.50.TBNK.trait5	HLA DR on B cell	GCST90002116	ebi-a-GCST90002116
MFI	TBNK	Violet.510.50.TBNK.trait6	HLA DR on HLA DR+ NK	GCST90002117	ebi-a-GCST90002117
MFI	Treg	Violet.510.50.Treg.trait2	CD8 on CD28+ CD45RA- CD8br	GCST90002118	ebi-a-GCST90002118
MFI	Treg	Violet.510.50.Treg.trait3	CD8 on CD28+ CD45RA+ CD8br	GCST90002119	ebi-a-GCST90002119
MFI	Treg	Violet.510.50.Treg.trait4	CD8 on CD28- CD8br	GCST90002120	ebi-a-GCST90002120
MFI	Treg	Violet.510.50.Treg.trait5	CD8 on CD39+ CD8br	GCST90002121	ebi-a-GCST90002121

[truncated: 8 more sheets: Table S11, Table S12, Table S13, Table S14, Table S15, Table S16, Table S17, Table S18]
